# Supplementary material for: 6-Cyclo­hexyl-6,7-dihydro­dibenzo[c,f][1,5]aza­bis­mocin-12(5H)-yl(N→Bi) trifluoro­methane­sulfonate
Source: Acta Crystallogr Sect E Struct Rep Online. 2011 Jan 22;67(Pt 2):m252. doi: 10.1107/S1600536811002510 (PMC3051572; doi:10.1107/S1600536811002510)
Supplement: Supplementary file 1 [file e-67-0m252-sup1.cif]

##############################################################################
###                                                                        ###
###        Electronic paper (Acta Crystallographica Section E)             ###
###                                                                        ###
##############################################################################
#                                                                            #
# This CIF contains the data in a paper accepted for publication in Acta     #
# Crystallographica Section E. It conforms to the requirements of Notes      #
# for Authors for Section E, and has been peer reviewed under the auspices   #
# of the IUCr Commission on Journals.                                        #
#                                                                            #
# Full details of the Crystallographic Information File format               #
# are given in the paper "The Crystallographic Information File (CIF):       #
# a New Standard Archive File for Crystallography" by S. R. Hall, F. H.      #
# Allen and I. D. Brown [Acta Cryst. (1991), A47, 655-685].                  #
#                                                                            #
# The current version of the core CIF dictionary is obtainable from          #
# ftp://ftp.iucr.org/pub/cif_core.dic. The current version number is 2.4.    #
#                                                                            #
# Software is freely available for graphical display of the structure(s) in  #
# this CIF.  For information consult the CIF home page http://www.iucr.org/  #
# cif/home.html                                                              #
#                                                                            #
# This file may be used for bona fide research purposes within the           #
# scientific community so long as proper attribution is given to the journal # 
# article from which it was obtained.                                        #
#                                                                            #
##############################################################################
                                             
data_I
_audit_creation_method     SHELXL-97
_chemical_name_systematic
;
6-Cyclohexyl-6,7-dihydrodibenzo[<i>c</i>,<i>f</i>][1,5]azabismocin-
12(5<i>H</i>)-yl(N\\rightarrow Bi) trifluoromethanesulfonate
;
_chemical_name_common     ?
_chemical_formula_moiety     'C21 H23 Bi F3 N O3 S'
_chemical_formula_sum     'C21 H23 Bi F3 N O3 S'
_chemical_formula_iupac     '[Bi (C20 H23 N) (C F3 O3 S)]'
_chemical_formula_weight     635.44
_chemical_melting_point     ?
_symmetry_cell_setting     monoclinic
_symmetry_space_group_name_H-M     'C 2/c'
_symmetry_space_group_name_Hall     '-C 2yc'
loop_
    _symmetry_equiv_pos_as_xyz
    'x, y, z'
    '-x, y, -z+1/2'
    'x+1/2, y+1/2, z'
    '-x+1/2, y+1/2, -z+1/2'
    '-x, -y, -z'
    'x, -y, z-1/2'
    '-x+1/2, -y+1/2, -z'
    'x+1/2, -y+1/2, z-1/2'
_cell_length_a     12.6932(13)
_cell_length_b     15.0000(14)
_cell_length_c     23.037(2)
_cell_angle_alpha     90.00
_cell_angle_beta     94.040(2)
_cell_angle_gamma     90.00
_cell_volume     4375.2(7)
_cell_formula_units_Z     8
_cell_measurement_reflns_used     3301
_cell_measurement_theta_min     4.655
_cell_measurement_theta_max     47.761
_cell_measurement_temperature     293(2)
_exptl_crystal_description     prismatic
_exptl_crystal_colour     colorless
_exptl_crystal_size_max     0.310
_exptl_crystal_size_mid     0.281
_exptl_crystal_size_min     0.107
_exptl_crystal_density_diffrn     1.929
_exptl_crystal_density_meas     ?
_exptl_crystal_density_method     'not measured'
_exptl_crystal_F_000     2448
_exptl_absorpt_coefficient_mu     8.202
_exptl_absorpt_correction_type     multi-scan
_exptl_absorpt_process_details     '(SADABS; Sheldrick, 1999)'
_exptl_absorpt_correction_T_min     0.3135
_exptl_absorpt_correction_T_max     1.0000
_exptl_special_details
;
;
_diffrn_ambient_temperature     293(2)
_diffrn_radiation_type     MoK\a
_diffrn_radiation_wavelength     0.71073
_diffrn_radiation_source     'fine-focus sealed tube'
_diffrn_radiation_monochromator     graphite
_diffrn_measurement_device_type     'Bruker SMART CCD'
_diffrn_measurement_method     '\f and \w'
_diffrn_detector_area_resol_mean     10.00
_diffrn_reflns_number     10954
_diffrn_reflns_av_R_equivalents     0.0578
_diffrn_reflns_av_sigmaI/netI     0.0598
_diffrn_reflns_theta_min     1.77
_diffrn_reflns_theta_max     25.00
_diffrn_reflns_theta_full     25.00
_diffrn_measured_fraction_theta_max     0.999
_diffrn_measured_fraction_theta_full     0.999
_diffrn_reflns_limit_h_min     -10
_diffrn_reflns_limit_h_max     15
_diffrn_reflns_limit_k_min     -15
_diffrn_reflns_limit_k_max     17
_diffrn_reflns_limit_l_min     -26
_diffrn_reflns_limit_l_max     27
_diffrn_standards_number     .
_diffrn_standards_interval_count     .
_diffrn_standards_interval_time     .
_diffrn_standards_decay_%     ?
_refine_special_details
;
 Refinement of F^2^ against ALL reflections.  The weighted R-factor wR and
 goodness of fit S are based on F^2^, conventional R-factors R are based
 on F, with F set to zero for negative F^2^. The threshold expression of
 F^2^ > 2sigma(F^2^) is used only for calculating R-factors(gt) etc. and is
 not relevant to the choice of reflections for refinement.  R-factors based
 on F^2^ are statistically about twice as large as those based on F, and R-
 factors based on ALL data will be even larger.
;
_reflns_number_total     3860
_reflns_number_gt     2920
_reflns_threshold_expression     I>2\s(I)
_refine_ls_structure_factor_coef     Fsqd
_refine_ls_matrix_type     full
_refine_ls_R_factor_all     0.0612
_refine_ls_R_factor_gt     0.0478
_refine_ls_wR_factor_gt     0.1106
_refine_ls_wR_factor_ref     0.1158
_refine_ls_goodness_of_fit_ref     0.955
_refine_ls_restrained_S_all     0.956
_refine_ls_number_reflns     3860
_refine_ls_number_parameters     305
_refine_ls_number_restraints     72
_refine_ls_number_constraints     ?
_refine_ls_hydrogen_treatment     constr
_refine_ls_weighting_scheme     calc
_refine_ls_weighting_details
         'calc w=1/[\s^2^(Fo^2^)+(0.0687P)^2^+0.0000P] where P=(Fo^2^+2Fc^2^)/3'
_atom_sites_solution_hydrogens     difmap
_atom_sites_solution_primary     direct
_atom_sites_solution_secondary     difmap
_refine_ls_shift/su_max     0.001
_refine_ls_shift/su_mean     0.000
_refine_diff_density_max     1.812
_refine_diff_density_min     -1.696
_refine_ls_extinction_method     none
_refine_ls_extinction_coef     ?
loop_
    _atom_type_symbol
    _atom_type_description
    _atom_type_scat_dispersion_real
    _atom_type_scat_dispersion_imag
    _atom_type_scat_source
    'C' 'C' 0.0033 0.0016
                         'International Tables Vol C Tables 4.2.6.8 and 6.1.1.4'
    'H' 'H' 0.0000 0.0000
                         'International Tables Vol C Tables 4.2.6.8 and 6.1.1.4'
    'N' 'N' 0.0061 0.0033
                         'International Tables Vol C Tables 4.2.6.8 and 6.1.1.4'
    'O' 'O' 0.0106 0.0060
                         'International Tables Vol C Tables 4.2.6.8 and 6.1.1.4'
    'F' 'F' 0.0171 0.0103
                         'International Tables Vol C Tables 4.2.6.8 and 6.1.1.4'
    'S' 'S' 0.1246 0.1234
                         'International Tables Vol C Tables 4.2.6.8 and 6.1.1.4'
    'Bi' 'Bi' -4.1077 10.2566
                         'International Tables Vol C Tables 4.2.6.8 and 6.1.1.4'
_computing_data_collection     'SMART (Bruker, 1997)'
_computing_cell_refinement     'SAINT (Bruker, 1997)'
_computing_data_reduction     'SAINT (Bruker, 1997)'
_computing_structure_solution     'SHELXS97 (Sheldrick, 2008)'
_computing_structure_refinement     'SHELXL97 (Sheldrick, 2008)'
_computing_molecular_graphics     'SHELXTL (Sheldrick, 2008)'
_computing_publication_material     'SHELXL97 (Sheldrick, 2008)'
loop_
    _atom_site_type_symbol
    _atom_site_label
    _atom_site_fract_x
    _atom_site_fract_y
    _atom_site_fract_z
    _atom_site_U_iso_or_equiv
    _atom_site_adp_type
    _atom_site_calc_flag
    _atom_site_refinement_flags
    _atom_site_occupancy
    _atom_site_disorder_assembly
    _atom_site_disorder_group
    Bi Bi1 0.50647(3) 0.51740(2) 0.607770(13) 0.04553(15) Uani d . 1 . .
    S S1 0.4571(2) 0.75730(17) 0.59130(13) 0.0719(8) Uani d . 1 . .
    F F1 0.4536(10) 0.8079(8) 0.6932(3) 0.180(5) Uani d . 1 . .
    F F2 0.5912(7) 0.8544(6) 0.6476(5) 0.155(4) Uani d . 1 . .
    F F3 0.4435(7) 0.9161(4) 0.6299(4) 0.133(3) Uani d . 1 . .
    O O1 0.5181(6) 0.6821(5) 0.6099(3) 0.074(2) Uani d . 1 . .
    O O2 0.3476(6) 0.7462(5) 0.5879(4) 0.090(2) Uani d . 1 . .
    O O3 0.5008(9) 0.8007(7) 0.5390(3) 0.123(3) Uani d . 1 . .
    N N1 0.5872(6) 0.3705(4) 0.6105(3) 0.0472(17) Uani d . 1 A .
    C C1 0.6305(7) 0.5246(5) 0.5447(3) 0.042(2) Uani d . 1 . .
    C C2 0.6739(8) 0.6024(7) 0.5219(4) 0.058(2) Uani d . 1 . .
    H H2 0.6487 0.6582 0.5317 0.069 Uiso calc R 1 . .
    C C3 0.7538(9) 0.5950(8) 0.4850(4) 0.075(3) Uani d . 1 . .
    H H3 0.7822 0.6464 0.4698 0.089 Uiso calc R 1 . .
    C C4 0.7925(11) 0.5138(8) 0.4702(5) 0.078(3) Uani d . 1 . .
    H H4 0.8469 0.5102 0.4453 0.093 Uiso calc R 1 . .
    C C5 0.7505(9) 0.4373(8) 0.4923(4) 0.069(3) Uani d . 1 . .
    H H5 0.7773 0.3819 0.4828 0.083 Uiso calc R 1 . .
    C C6 0.6697(8) 0.4428(6) 0.5283(4) 0.055(2) Uani d . 1 . .
    C C7 0.6192(8) 0.3583(6) 0.5508(4) 0.056(2) Uani d . 1 . .
    H H7A 0.5578 0.3428 0.5254 0.067 Uiso calc R 1 . .
    H H7B 0.6692 0.3094 0.5502 0.067 Uiso calc R 1 . .
    C C8 0.6153(7) 0.5233(5) 0.6872(4) 0.046(2) Uani d . 1 . .
    C C9 0.6218(7) 0.5945(6) 0.7269(4) 0.056(2) Uani d . 1 . .
    H H9 0.5832 0.6464 0.7194 0.067 Uiso calc R 1 . .
    C C10 0.6871(9) 0.5859(8) 0.7774(4) 0.066(3) Uani d . 1 . .
    H H10 0.6917 0.6326 0.8040 0.079 Uiso calc R 1 . .
    C C11 0.7436(10) 0.5119(8) 0.7886(5) 0.075(3) Uani d . 1 . .
    H H11 0.7845 0.5069 0.8235 0.090 Uiso calc R 1 . .
    C C12 0.7418(8) 0.4417(7) 0.7483(4) 0.060(3) Uani d . 1 . .
    H H12 0.7842 0.3918 0.7557 0.073 Uiso calc R 1 . .
    C C13 0.6770(7) 0.4465(6) 0.6973(3) 0.047(2) Uani d . 1 . .
    C C14 0.6816(7) 0.3762(6) 0.6520(3) 0.055(2) Uani d . 1 . .
    H H14A 0.7430 0.3870 0.6302 0.066 Uiso calc R 1 . .
    H H14B 0.6915 0.3190 0.6713 0.066 Uiso calc R 1 . .
    C C15 0.5142(7) 0.2987(5) 0.6231(4) 0.097(4) Uani d D 1 . .
    H H15A 0.4587 0.3044 0.5916 0.116 Uiso calc PR 0.600(14) A 1
    H H15B 0.5114 0.3276 0.6602 0.116 Uiso d PR 0.400(14) A 2
    C C16 0.5506(7) 0.2034(5) 0.6169(4) 0.091(4) Uani d RD 1 A .
    H H16A 0.5964 0.1872 0.6508 0.110 Uiso calc PR 0.600(14) A 1
    H H16B 0.5912 0.1985 0.5829 0.110 Uiso calc PR 0.600(14) A 1
    H H16C 0.6262 0.2053 0.6232 0.110 Uiso d PR 0.400(14) A 2
    H H16D 0.5321 0.1815 0.5784 0.110 Uiso d PR 0.400(14) A 2
    C C17A 0.4569(13) 0.1385(12) 0.6108(7) 0.080(6) Uani d PDU 0.600(14) A 1
    H H17A 0.4087 0.1546 0.5779 0.096 Uiso calc PR 0.600(14) A 1
    H H17B 0.4811 0.0779 0.6056 0.096 Uiso calc PR 0.600(14) A 1
    C C18A 0.4058(17) 0.1475(11) 0.6656(8) 0.078(6) Uani d PDU 0.600(14) A 1
    H H18A 0.4555 0.1314 0.6978 0.094 Uiso calc PR 0.600(14) A 1
    H H18B 0.3464 0.1067 0.6655 0.094 Uiso calc PR 0.600(14) A 1
    C C19A 0.3673(15) 0.2413(10) 0.6744(9) 0.078(5) Uani d PDU 0.600(14) A 1
    H H19A 0.3341 0.2448 0.7110 0.093 Uiso calc PR 0.600(14) A 1
    H H19B 0.3145 0.2563 0.6434 0.093 Uiso calc PR 0.600(14) A 1
    C C20A 0.4565(12) 0.3078(10) 0.6748(6) 0.062(5) Uani d PDU 0.600(14) A 1
    H H20A 0.4283 0.3677 0.6766 0.075 Uiso calc PR 0.600(14) A 1
    H H20B 0.5041 0.2983 0.7090 0.075 Uiso calc PR 0.600(14) A 1
    C C17B 0.506(2) 0.1385(17) 0.6610(11) 0.075(7) Uani d PDU 0.400(14) A 2
    H H17C 0.5259 0.1582 0.7004 0.090 Uiso calc PR 0.400(14) A 2
    H H17D 0.5353 0.0793 0.6560 0.090 Uiso calc PR 0.400(14) A 2
    C C18B 0.371(2) 0.136(2) 0.6490(13) 0.080(8) Uani d PDU 0.400(14) A 2
    H H18C 0.3509 0.1128 0.6105 0.096 Uiso calc PR 0.400(14) A 2
    H H18D 0.3401 0.0990 0.6777 0.096 Uiso calc PR 0.400(14) A 2
    C C19B 0.337(2) 0.2284(16) 0.6540(14) 0.075(7) Uani d PDU 0.400(14) A 2
    H H19C 0.3388 0.2431 0.6950 0.090 Uiso calc PR 0.400(14) A 2
    H H19D 0.2643 0.2323 0.6385 0.090 Uiso calc PR 0.400(14) A 2
    C C20B 0.4007(12) 0.3000(16) 0.6236(10) 0.069(7) Uani d PDU 0.400(14) A 2
    H H20C 0.3733 0.3011 0.5832 0.083 Uiso calc PR 0.400(14) A 2
    H H20D 0.3823 0.3568 0.6403 0.083 Uiso calc PR 0.400(14) A 2
    C C21 0.4911(11) 0.8380(9) 0.6433(7) 0.094(4) Uani d . 1 . .
loop_
    _atom_site_aniso_label
    _atom_site_aniso_U_11
    _atom_site_aniso_U_22
    _atom_site_aniso_U_33
    _atom_site_aniso_U_12
    _atom_site_aniso_U_13
    _atom_site_aniso_U_23
    Bi1 0.0379(2) 0.0445(2) 0.0536(2) 0.01047(15) -0.00109(15) -0.00054(14)
    S1 0.072(2) 0.0416(14) 0.098(2) 0.0118(13) -0.0229(16) -0.0123(13)
    F1 0.259(14) 0.205(11) 0.079(5) 0.037(10) 0.043(7) -0.006(6)
    F2 0.080(6) 0.144(8) 0.233(10) -0.015(6) -0.033(6) -0.093(7)
    F3 0.135(7) 0.045(4) 0.216(9) 0.011(4) -0.007(6) -0.032(5)
    O1 0.083(6) 0.046(4) 0.092(5) 0.024(4) -0.008(4) -0.004(3)
    O2 0.051(5) 0.070(5) 0.147(7) 0.001(4) 0.004(5) -0.024(5)
    O3 0.172(10) 0.140(8) 0.062(5) 0.011(7) 0.039(5) 0.035(5)
    N1 0.041(5) 0.038(4) 0.063(4) 0.007(3) 0.005(3) 0.001(3)
    C1 0.034(5) 0.050(5) 0.041(4) 0.010(4) -0.009(4) 0.000(4)
    C2 0.055(7) 0.062(6) 0.055(5) 0.009(5) -0.002(5) -0.002(5)
    C3 0.070(8) 0.096(9) 0.058(6) -0.002(7) 0.009(6) 0.011(6)
    C4 0.082(9) 0.096(9) 0.059(6) 0.018(7) 0.029(6) 0.002(6)
    C5 0.071(8) 0.082(8) 0.054(6) 0.027(6) 0.008(5) -0.003(5)
    C6 0.062(7) 0.058(6) 0.044(5) 0.020(5) -0.004(4) -0.006(4)
    C7 0.057(6) 0.049(6) 0.061(5) 0.011(5) 0.000(5) -0.012(4)
    C8 0.037(5) 0.053(5) 0.050(5) -0.001(4) 0.006(4) -0.003(4)
    C9 0.059(7) 0.058(6) 0.052(5) 0.002(5) 0.008(5) -0.005(4)
    C10 0.084(8) 0.074(7) 0.040(5) -0.004(6) 0.002(5) -0.014(5)
    C11 0.072(8) 0.099(9) 0.051(6) -0.005(7) -0.012(6) 0.007(6)
    C12 0.047(6) 0.074(7) 0.059(6) 0.015(5) -0.006(5) 0.014(5)
    C13 0.043(5) 0.047(5) 0.049(5) 0.009(4) 0.008(4) 0.006(4)
    C14 0.048(6) 0.062(6) 0.054(5) 0.016(5) -0.005(4) 0.007(4)
    C15 0.073(9) 0.037(6) 0.188(13) 0.001(5) 0.060(9) 0.002(7)
    C16 0.089(9) 0.033(6) 0.157(12) -0.002(6) 0.045(8) -0.009(6)
    C17A 0.092(10) 0.063(8) 0.084(8) 0.001(7) 0.000(7) -0.004(7)
    C18A 0.077(10) 0.063(7) 0.095(9) -0.019(7) 0.010(8) 0.012(7)
    C19A 0.081(9) 0.067(7) 0.087(10) -0.014(6) 0.014(8) -0.001(7)
    C20A 0.064(8) 0.057(7) 0.066(8) -0.002(6) 0.008(7) -0.006(6)
    C17B 0.077(9) 0.067(11) 0.082(11) -0.004(8) 0.002(9) -0.001(8)
    C18B 0.080(10) 0.069(9) 0.089(12) -0.012(8) -0.007(9) 0.001(8)
    C19B 0.067(10) 0.070(9) 0.086(12) -0.011(7) 0.003(9) -0.002(8)
    C20B 0.075(11) 0.063(9) 0.069(10) 0.007(8) 0.006(8) 0.006(8)
    C21 0.074(10) 0.068(9) 0.137(13) 0.003(7) -0.015(9) -0.028(8)
_geom_special_details
;
 All esds (except the esd in the dihedral angle between two l.s. planes)
 are estimated using the full covariance matrix.  The cell esds are taken
 into account individually in the estimation of esds in distances, angles
 and torsion angles; correlations between esds in cell parameters are only
 used when they are defined by crystal symmetry.  An approximate (isotropic)
 treatment of cell esds is used for estimating esds involving l.s. planes.
;
loop_
    _geom_bond_atom_site_label_1
    _geom_bond_atom_site_label_2
    _geom_bond_site_symmetry_2
    _geom_bond_distance
    _geom_bond_publ_flag
    Bi1 C8 . 2.216(9) ?
    Bi1 C1 . 2.219(9) ?
    Bi1 N1 . 2.430(6) ?
    Bi1 O1 . 2.475(7) ?
    S1 O2 . 1.396(8) ?
    S1 O1 . 1.418(7) ?
    S1 O3 . 1.509(8) ?
    S1 C21 . 1.735(12) ?
    F1 C21 . 1.354(16) ?
    F2 C21 . 1.290(14) ?
    F3 C21 . 1.344(14) ?
    N1 C15 . 1.462(10) ?
    N1 C7 . 1.472(10) ?
    N1 C14 . 1.482(10) ?
    C1 C6 . 1.386(12) ?
    C1 C2 . 1.408(12) ?
    C2 C3 . 1.372(14) ?
    C2 H2 . 0.9300 ?
    C3 C4 . 1.366(14) ?
    C3 H3 . 0.9300 ?
    C4 C5 . 1.378(16) ?
    C4 H4 . 0.9300 ?
    C5 C6 . 1.366(13) ?
    C5 H5 . 0.9300 ?
    C6 C7 . 1.528(13) ?
    C7 H7A . 0.9700 ?
    C7 H7B . 0.9700 ?
    C8 C9 . 1.403(11) ?
    C8 C13 . 1.404(12) ?
    C9 C10 . 1.386(13) ?
    C9 H9 . 0.9300 ?
    C10 C11 . 1.337(15) ?
    C10 H10 . 0.9300 ?
    C11 C12 . 1.404(16) ?
    C11 H11 . 0.9300 ?
    C12 C13 . 1.387(12) ?
    C12 H12 . 0.9300 ?
    C13 C14 . 1.487(12) ?
    C14 H14A . 0.9700 ?
    C14 H14B . 0.9700 ?
    C15 C20B . 1.442(13) ?
    C15 C20A . 1.447(11) ?
    C15 C16 . 1.5127 ?
    C15 H15A . 0.9800 ?
    C15 H15B . 0.9600 ?
    C16 C17A . 1.535(15) ?
    C16 C17B . 1.540(17) ?
    C16 H16A . 0.9700 ?
    C16 H16B . 0.9700 ?
    C16 H16C . 0.9600 ?
    C16 H16D . 0.9600 ?
    C17A C18A . 1.465(13) ?
    C17A H17A . 0.9700 ?
    C17A H17B . 0.9700 ?
    C18A C19A . 1.508(18) ?
    C18A H18A . 0.9700 ?
    C18A H18B . 0.9700 ?
    C19A C20A . 1.508(16) ?
    C19A H19A . 0.9700 ?
    C19A H19B . 0.9700 ?
    C20A H15B . 0.8483 ?
    C20A H20A . 0.9700 ?
    C20A H20B . 0.9700 ?
    C17B C18B . 1.72(4) ?
    C17B H17C . 0.9700 ?
    C17B H17D . 0.9700 ?
    C18B C19B . 1.46(4) ?
    C18B H18C . 0.9700 ?
    C18B H18D . 0.9700 ?
    C19B C20B . 1.54(4) ?
    C19B H19C . 0.9700 ?
    C19B H19D . 0.9700 ?
    C20B H20C . 0.9700 ?
    C20B H20D . 0.9700 ?
loop_
    _geom_angle_atom_site_label_1
    _geom_angle_atom_site_label_2
    _geom_angle_atom_site_label_3
    _geom_angle_site_symmetry_1
    _geom_angle_site_symmetry_3
    _geom_angle
    _geom_angle_publ_flag
    C8 Bi1 C1 . . 96.3(3) ?
    C8 Bi1 N1 . . 77.2(3) ?
    C1 Bi1 N1 . . 75.1(3) ?
    C8 Bi1 O1 . . 84.8(3) ?
    C1 Bi1 O1 . . 85.4(3) ?
    N1 Bi1 O1 . . 151.7(2) ?
    O2 S1 O1 . . 116.3(5) ?
    O2 S1 O3 . . 115.3(6) ?
    O1 S1 O3 . . 111.2(5) ?
    O2 S1 C21 . . 108.6(6) ?
    O1 S1 C21 . . 104.0(5) ?
    O3 S1 C21 . . 99.3(7) ?
    S1 O1 Bi1 . . 139.2(5) ?
    C15 N1 C7 . . 108.3(7) ?
    C15 N1 C14 . . 114.1(7) ?
    C7 N1 C14 . . 110.3(7) ?
    C15 N1 Bi1 . . 113.6(5) ?
    C7 N1 Bi1 . . 103.4(5) ?
    C14 N1 Bi1 . . 106.5(5) ?
    C6 C1 C2 . . 118.3(9) ?
    C6 C1 Bi1 . . 114.9(7) ?
    C2 C1 Bi1 . . 126.8(6) ?
    C3 C2 C1 . . 119.3(9) ?
    C3 C2 H2 . . 120.3 ?
    C1 C2 H2 . . 120.3 ?
    C4 C3 C2 . . 121.4(11) ?
    C4 C3 H3 . . 119.3 ?
    C2 C3 H3 . . 119.3 ?
    C3 C4 C5 . . 119.7(11) ?
    C3 C4 H4 . . 120.2 ?
    C5 C4 H4 . . 120.2 ?
    C6 C5 C4 . . 120.0(10) ?
    C6 C5 H5 . . 120.0 ?
    C4 C5 H5 . . 120.0 ?
    C5 C6 C1 . . 121.2(10) ?
    C5 C6 C7 . . 120.5(9) ?
    C1 C6 C7 . . 118.3(8) ?
    N1 C7 C6 . . 111.4(7) ?
    N1 C7 H7A . . 109.4 ?
    C6 C7 H7A . . 109.4 ?
    N1 C7 H7B . . 109.4 ?
    C6 C7 H7B . . 109.4 ?
    H7A C7 H7B . . 108.0 ?
    C9 C8 C13 . . 120.7(8) ?
    C9 C8 Bi1 . . 124.9(7) ?
    C13 C8 Bi1 . . 114.3(6) ?
    C10 C9 C8 . . 118.7(9) ?
    C10 C9 H9 . . 120.7 ?
    C8 C9 H9 . . 120.7 ?
    C11 C10 C9 . . 121.4(9) ?
    C11 C10 H10 . . 119.3 ?
    C9 C10 H10 . . 119.3 ?
    C10 C11 C12 . . 120.8(10) ?
    C10 C11 H11 . . 119.6 ?
    C12 C11 H11 . . 119.6 ?
    C13 C12 C11 . . 120.1(10) ?
    C13 C12 H12 . . 119.9 ?
    C11 C12 H12 . . 119.9 ?
    C12 C13 C8 . . 118.2(8) ?
    C12 C13 C14 . . 120.4(8) ?
    C8 C13 C14 . . 121.0(7) ?
    N1 C14 C13 . . 115.1(7) ?
    N1 C14 H14A . . 108.5 ?
    C13 C14 H14A . . 108.5 ?
    N1 C14 H14B . . 108.5 ?
    C13 C14 H14B . . 108.5 ?
    H14A C14 H14B . . 107.5 ?
    C20B C15 C20A . . 55.1(11) ?
    C20B C15 N1 . . 129.7(11) ?
    C20A C15 N1 . . 117.3(9) ?
    C20B C15 C16 . . 109.0(10) ?
    C20A C15 C16 . . 110.0(7) ?
    C20B C15 H15A . . 48.5 ?
    C20A C15 H15A . . 102.8 ?
    N1 C15 H15A . . 102.8 ?
    C16 C15 H15A . . 102.8 ?
    C20B C15 H15B . . 83.5 ?
    N1 C15 H15B . . 84.8 ?
    C16 C15 H15B . . 122.8 ?
    H15A C15 H15B . . 123.3 ?
    C15 C16 C17A . . 111.6(8) ?
    C15 C16 C17B . . 114.1(12) ?
    C17A C16 C17B . . 49.0(13) ?
    C15 C16 H16A . . 109.3 ?
    C17A C16 H16A . . 109.3 ?
    C17B C16 H16A . . 62.4 ?
    C15 C16 H16B . . 109.3 ?
    C17A C16 H16B . . 109.3 ?
    C17B C16 H16B . . 136.3 ?
    H16A C16 H16B . . 108.0 ?
    C15 C16 H16C . . 105.4 ?
    C17A C16 H16C . . 142.4 ?
    C17B C16 H16C . . 109.0 ?
    H16A C16 H16C . . 49.6 ?
    H16B C16 H16C . . 62.8 ?
    C15 C16 H16D . . 110.7 ?
    C17A C16 H16D . . 63.9 ?
    C17B C16 H16D . . 108.4 ?
    H16A C16 H16D . . 138.7 ?
    H16B C16 H16D . . 48.5 ?
    H16C C16 H16D . . 109.1 ?
    C18A C17A C16 . . 104.5(13) ?
    C18A C17A H16D . . 140.6 ?
    C18A C17A H17A . . 110.9 ?
    C16 C17A H17A . . 110.9 ?
    H16D C17A H17A . . 83.4 ?
    C18A C17A H17B . . 110.9 ?
    C16 C17A H17B . . 110.9 ?
    H16D C17A H17B . . 97.6 ?
    H17A C17A H17B . . 108.9 ?
    C17A C18A C19A . . 111.6(15) ?
    C17A C18A H18A . . 109.3 ?
    C19A C18A H18A . . 109.3 ?
    C17A C18A H18B . . 109.3 ?
    C19A C18A H18B . . 109.3 ?
    H18A C18A H18B . . 108.0 ?
    C18A C19A C20A . . 111.5(16) ?
    C18A C19A H19A . . 109.3 ?
    C20A C19A H19A . . 109.3 ?
    C18A C19A H19B . . 109.3 ?
    C20A C19A H19B . . 109.3 ?
    H19A C19A H19B . . 108.0 ?
    C15 C20A C19A . . 110.9(12) ?
    C19A C20A H15B . . 150.0 ?
    C15 C20A H20A . . 109.5 ?
    C19A C20A H20A . . 109.5 ?
    H15B C20A H20A . . 90.5 ?
    C15 C20A H20B . . 109.5 ?
    C19A C20A H20B . . 109.5 ?
    H15B C20A H20B . . 83.8 ?
    H20A C20A H20B . . 108.0 ?
    C16 C17B C18B . . 108.3(19) ?
    C16 C17B H17C . . 110.0 ?
    C18B C17B H17C . . 110.0 ?
    C16 C17B H17D . . 110.0 ?
    C18B C17B H17D . . 110.0 ?
    H17C C17B H17D . . 108.4 ?
    C19B C18B C17B . . 105(2) ?
    C19B C18B H18C . . 110.7 ?
    C17B C18B H18C . . 110.7 ?
    C19B C18B H18D . . 110.7 ?
    C17B C18B H18D . . 110.7 ?
    H18C C18B H18D . . 108.8 ?
    C18B C19B C20B . . 117(2) ?
    C18B C19B H19C . . 108.0 ?
    C20B C19B H19C . . 108.0 ?
    C18B C19B H19D . . 108.0 ?
    C20B C19B H19D . . 108.0 ?
    H19C C19B H19D . . 107.2 ?
    C15 C20B C19B . . 123.3(16) ?
    C15 C20B H20C . . 106.5 ?
    C19B C20B H20C . . 106.5 ?
    C15 C20B H20D . . 106.5 ?
    C19B C20B H20D . . 106.5 ?
    H20C C20B H20D . . 106.5 ?
    F2 C21 F3 . . 106.1(11) ?
    F2 C21 F1 . . 113.6(13) ?
    F3 C21 F1 . . 107.8(12) ?
    F2 C21 S1 . . 112.5(10) ?
    F3 C21 S1 . . 111.4(9) ?
    F1 C21 S1 . . 105.6(10) ?
loop_
    _geom_torsion_atom_site_label_1
    _geom_torsion_atom_site_label_2
    _geom_torsion_atom_site_label_3
    _geom_torsion_atom_site_label_4
    _geom_torsion_site_symmetry_1
    _geom_torsion_site_symmetry_2
    _geom_torsion_site_symmetry_3
    _geom_torsion_site_symmetry_4
    _geom_torsion
    _geom_torsion_publ_flag
    O2 S1 O1 Bi1 . . . . 28.9(8) ?
    O3 S1 O1 Bi1 . . . . -105.8(7) ?
    C21 S1 O1 Bi1 . . . . 148.2(7) ?
    C8 Bi1 O1 S1 . . . . -153.4(7) ?
    C1 Bi1 O1 S1 . . . . 109.8(7) ?
    N1 Bi1 O1 S1 . . . . 156.2(5) ?
    C8 Bi1 N1 C15 . . . . 111.1(6) ?
    C1 Bi1 N1 C15 . . . . -148.8(6) ?
    O1 Bi1 N1 C15 . . . . 163.0(6) ?
    C8 Bi1 N1 C7 . . . . -131.7(6) ?
    C1 Bi1 N1 C7 . . . . -31.6(5) ?
    O1 Bi1 N1 C7 . . . . -79.8(7) ?
    C8 Bi1 N1 C14 . . . . -15.4(5) ?
    C1 Bi1 N1 C14 . . . . 84.7(5) ?
    O1 Bi1 N1 C14 . . . . 36.5(8) ?
    C8 Bi1 C1 C6 . . . . 90.0(6) ?
    N1 Bi1 C1 C6 . . . . 15.1(6) ?
    O1 Bi1 C1 C6 . . . . 174.3(6) ?
    C8 Bi1 C1 C2 . . . . -88.0(8) ?
    N1 Bi1 C1 C2 . . . . -162.9(8) ?
    O1 Bi1 C1 C2 . . . . -3.7(7) ?
    C6 C1 C2 C3 . . . . -0.8(13) ?
    Bi1 C1 C2 C3 . . . . 177.2(7) ?
    C1 C2 C3 C4 . . . . -0.4(16) ?
    C2 C3 C4 C5 . . . . 0.3(19) ?
    C3 C4 C5 C6 . . . . 0.9(18) ?
    C4 C5 C6 C1 . . . . -2.0(15) ?
    C4 C5 C6 C7 . . . . 177.2(10) ?
    C2 C1 C6 C5 . . . . 2.0(13) ?
    Bi1 C1 C6 C5 . . . . -176.2(7) ?
    C2 C1 C6 C7 . . . . -177.3(8) ?
    Bi1 C1 C6 C7 . . . . 4.6(10) ?
    C15 N1 C7 C6 . . . . 164.1(7) ?
    C14 N1 C7 C6 . . . . -70.3(9) ?
    Bi1 N1 C7 C6 . . . . 43.3(8) ?
    C5 C6 C7 N1 . . . . 145.0(9) ?
    C1 C6 C7 N1 . . . . -35.8(11) ?
    C1 Bi1 C8 C9 . . . . 112.7(7) ?
    N1 Bi1 C8 C9 . . . . -174.1(8) ?
    O1 Bi1 C8 C9 . . . . 27.9(7) ?
    C1 Bi1 C8 C13 . . . . -70.0(7) ?
    N1 Bi1 C8 C13 . . . . 3.2(6) ?
    O1 Bi1 C8 C13 . . . . -154.8(6) ?
    C13 C8 C9 C10 . . . . -2.7(13) ?
    Bi1 C8 C9 C10 . . . . 174.5(7) ?
    C8 C9 C10 C11 . . . . 0.3(15) ?
    C9 C10 C11 C12 . . . . 2.6(18) ?
    C10 C11 C12 C13 . . . . -3.2(17) ?
    C11 C12 C13 C8 . . . . 0.9(14) ?
    C11 C12 C13 C14 . . . . 174.6(10) ?
    C9 C8 C13 C12 . . . . 2.1(13) ?
    Bi1 C8 C13 C12 . . . . -175.4(7) ?
    C9 C8 C13 C14 . . . . -171.7(8) ?
    Bi1 C8 C13 C14 . . . . 10.9(11) ?
    C15 N1 C14 C13 . . . . -100.6(8) ?
    C7 N1 C14 C13 . . . . 137.1(8) ?
    Bi1 N1 C14 C13 . . . . 25.6(8) ?
    C12 C13 C14 N1 . . . . 159.8(8) ?
    C8 C13 C14 N1 . . . . -26.6(12) ?
    C7 N1 C15 C20B . . . . -101.8(16) ?
    C14 N1 C15 C20B . . . . 134.9(15) ?
    Bi1 N1 C15 C20B . . . . 12.5(16) ?
    C7 N1 C15 C20A . . . . -167.8(11) ?
    C14 N1 C15 C20A . . . . 69.0(12) ?
    Bi1 N1 C15 C20A . . . . -53.4(12) ?
    C20B C15 C16 C17A . . . . 2.1(11) ?
    C20A C15 C16 C17A . . . . 60.9(10) ?
    N1 C15 C16 C17A . . . . -160.4(11) ?
    C20B C15 C16 C17B . . . . -51.3(16) ?
    C20A C15 C16 C17B . . . . 7.5(14) ?
    N1 C15 C16 C17B . . . . 146.2(16) ?
    C15 C16 C17A C18A . . . . -62.4(14) ?
    C17B C16 C17A C18A . . . . 41.3(17) ?
    C16 C17A C18A C19A . . . . 61(2) ?
    C17A C18A C19A C20A . . . . -59(2) ?
    C20B C15 C20A C19A . . . . 45.4(14) ?
    N1 C15 C20A C19A . . . . 166.5(11) ?
    C16 C15 C20A C19A . . . . -54.3(14) ?
    C18A C19A C20A C15 . . . . 54(2) ?
    C15 C16 C17B C18B . . . . 63(2) ?
    C17A C16 C17B C18B . . . . -35.9(16) ?
    C16 C17B C18B C19B . . . . -56(3) ?
    C17B C18B C19B C20B . . . . 44(3) ?
    C20A C15 C20B C19B . . . . -64(2) ?
    N1 C15 C20B C19B . . . . -162.1(19) ?
    C16 C15 C20B C19B . . . . 38(3) ?
    C18B C19B C20B C15 . . . . -40(4) ?
    O2 S1 C21 F2 . . . . -177.8(11) ?
    O1 S1 C21 F2 . . . . 57.7(13) ?
    O3 S1 C21 F2 . . . . -57.0(12) ?
    O2 S1 C21 F3 . . . . -58.9(12) ?
    O1 S1 C21 F3 . . . . 176.7(10) ?
    O3 S1 C21 F3 . . . . 62.0(12) ?
    O2 S1 C21 F1 . . . . 57.8(11) ?
    O1 S1 C21 F1 . . . . -66.7(10) ?
    O3 S1 C21 F1 . . . . 178.6(10) ?
data_global
_journal_date_recd_electronic     2010-11-19
_journal_date_accepted     2011-01-18
_journal_name_full     'Acta Crystallographica, Section E'
_journal_year     2011
_journal_volume     67
_journal_issue      2
_journal_page_first     m252
_journal_page_last     m252
_journal_paper_category     QM
_journal_coeditor_code     LX2186
loop_
    _publ_contact_author_name
    _publ_contact_author_address
    _publ_contact_author_email
    'Nianyuan Tan'
;
College of Chemistry and Chemical Engineering, Hunan Institute of Engineering,
Xiangtan, 411104, People's Republic of China
;
 nytan@sina.com
    'Zhang, Xiaowen'
;
Key Laboratory of Pollution Control and Resource Use of Hunan Province
University of South China
Hengyang 421001
People's Republic of China
;
 shawn_zhang@sina.com
_publ_contact_author_fax     ?
_publ_contact_author_phone     ?
_publ_section_title
;\
6-Cyclohexyl-6,7-dihydrodibenzo[<i>c</i>,<i>f</i>][1,5]azabismocin-\
12(5<i>H</i>)-yl(N\\rightarrowBi) trifluoromethanesulfonate
;
loop_
    _publ_author_name
    _publ_author_footnote
    _publ_author_address
    'Tan, Nianyuan' .
;
College of Chemistry and Chemical Engineering
Hunan Institute of Engineering
Xiangtan 411104
People's Republic of China
;
    'Zhang, Xiaowen' .
;
Key Laboratory of Pollution Control and Resource Use of Hunan Province
University of South China
Hengyang 421001
People's Republic of China
;
