# Supplementary material for: 6-Cyclo­hexyl-6,7-dihydro­dibenzo[c,f][1,5]aza­bis­mocin-12(5H)-yl(N→Bi) trifluoro­methane­sulfonate
Source: Acta Crystallogr Sect E Struct Rep Online. 2011 Jan 22;67(Pt 2):m252. doi: 10.1107/S1600536811002510 (PMC3051572; doi:10.1107/S1600536811002510)
Supplement: Supplementary file 2 [file e-67-0m252-Isup2.hkl]

# 
# h,k,l, Fc-squared, Fo-squared, sigma(Fo-squared) and status flag 
# 
data_I
_shelx_title ' CD29132 IN C2/C' 
_shelx_refln_list_code          4 
_shelx_F_calc_maximum     1035.33 
_exptl_crystal_F_000      2448.00 
_reflns_d_resolution_high  0.8409 
 
loop_ 
 _symmetry_equiv_pos_as_xyz 
 'x, y, z' 
 '-x, y, -z+1/2' 
 'x+1/2, y+1/2, z' 
 '-x+1/2, y+1/2, -z+1/2' 
 '-x, -y, -z' 
 'x, -y, z-1/2' 
 '-x+1/2, -y+1/2, -z' 
 'x+1/2, -y+1/2, z-1/2' 
 
_cell_length_a    12.6932 
_cell_length_b    15.0000 
_cell_length_c    23.0365 
_cell_angle_alpha  90.000 
_cell_angle_beta   94.040 
_cell_angle_gamma  90.000 
 
_shelx_F_squared_multiplier     1.000 
 
loop_ 
 _refln_index_h 
 _refln_index_k 
 _refln_index_l 
 _refln_F_squared_calc 
 _refln_F_squared_meas 
 _refln_F_squared_sigma 
 _refln_observed_status 
   2   0   0   593984.50   452547.25   4688.56 o 
   4   0   0   326690.63   283067.50   4598.22 o 
   6   0   0   197431.70   171208.75   4336.53 o 
   8   0   0   124201.81   103777.60   4034.34 o 
  10   0   0    46848.17    43418.24   2834.94 o 
  12   0   0    33156.60    34801.26   2791.33 o 
  14   0   0     8161.75     8504.83   1797.54 o 
   1   1   0   426660.16   266735.34   9138.42 o 
   3   1   0    94063.16    88710.05   3707.23 o 
   5   1   0   210679.09   201063.52   3076.94 o 
   7   1   0   176921.91   158692.73   3791.35 o 
   9   1   0    79037.77    74063.84   9434.75 o 
  11   1   0    46875.71    40044.11   2616.87 o 
  13   1   0    17093.62    18991.54   1582.33 o 
  15   1   0     8425.55     8188.43   1081.29 o 
   0   2   0   184202.92   208339.72   6354.40 o 
   2   2   0    16347.17    16852.08    344.37 o 
   4   2   0   195366.30   195181.00  14229.23 o 
   6   2   0   104224.55   103212.77   2339.45 o 
   8   2   0   115130.02   102937.85   3956.46 o 
  10   2   0    63658.49    55172.63   2229.00 o 
  12   2   0    32310.26    35245.53   2092.88 o 
  14   2   0    11511.35    11331.72   1452.12 o 
   1   3   0   440143.94   400175.00   8855.48 o 
   3   3   0   289437.09   255589.23   4157.28 o 
   5   3   0   139265.27   124143.01   2217.86 o 
   7   3   0   120336.27   125026.60   9807.03 o 
   9   3   0    70005.95    60548.30   2220.90 o 
  11   3   0    31942.63    29470.31   1801.79 o 
  13   3   0    17053.04    16688.28   1884.07 o 
   0   4   0   205981.06   226931.73   3800.13 o 
   2   4   0   209544.52   198741.78   4622.85 o 
   4   4   0   208382.06   195263.19   7904.86 o 
   6   4   0   152482.55   142384.63   3972.23 o 
   8   4   0    79579.02    71849.60   4895.72 o 
  10   4   0    23322.40    20264.11   1904.49 o 
  12   4   0    13710.85    13369.77   1401.48 o 
  14   4   0    10711.19    12685.57   1962.65 o 
   1   5   0   161732.89   187483.86   1166.75 o 
   3   5   0   225675.00   236118.25   7162.26 o 
   5   5   0    91208.57    94992.18   2256.83 o 
   7   5   0    86214.07    79564.38   3788.71 o 
   9   5   0    54285.18    49150.80   1623.75 o 
  11   5   0    22160.59    19867.88   1228.85 o 
  13   5   0    13649.26    15372.50   2945.54 o 
   0   6   0    99709.11   108990.17   1093.55 o 
   2   6   0   195890.08   204067.47   1980.58 o 
   4   6   0   110783.25   114332.12   2031.52 o 
   6   6   0    64039.00    64845.19   2220.86 o 
   8   6   0    70273.98    67139.78   3201.15 o 
  10   6   0    50685.72    49345.85   6288.98 o 
  12   6   0    15015.26    15467.38   1850.50 o 
  14   6   0     9521.74    10172.85   1543.81 o 
   1   7   0   109187.96   110961.51   1789.43 o 
   3   7   0   105452.72   101610.05   2864.78 o 
   5   7   0    41385.88    38435.08    891.16 o 
   7   7   0    39304.33    38402.47   2111.59 o 
   9   7   0    24820.71    25153.76   3277.32 o 
  11   7   0    12439.73    11942.60   2037.42 o 
  13   7   0     6724.36     6704.73   1187.19 o 
   0   8   0    82258.70    93258.86   1142.30 o 
   2   8   0    45226.06    48520.01    655.78 o 
   4   8   0    18242.64    17293.96    611.00 o 
   6   8   0    26238.42    25310.13   1820.00 o 
   8   8   0    19744.10    21755.13   1130.74 o 
  10   8   0    13607.90    15728.48   1429.54 o 
  12   8   0     5792.82     7988.07   1276.55 o 
   1   9   0    30116.95    30986.43    749.76 o 
   3   9   0    27999.75    25688.42    693.58 o 
   5   9   0    16896.95    17408.02    709.78 o 
   7   9   0    19666.57    22373.45   1111.77 o 
   9   9   0    16696.30    17701.30   1074.26 o 
  11   9   0     9843.75    11915.17   1419.58 o 
  13   9   0     4491.13     5443.66   1163.29 o 
   0  10   0    12813.76    12600.84    491.78 o 
   2  10   0    19403.33    18234.31    858.85 o 
   4  10   0    24377.05    24367.90    970.46 o 
   6  10   0    12580.49    13812.25    907.29 o 
   8  10   0    10725.91    11927.30    950.55 o 
  10  10   0     8969.90    10616.04   1348.80 o 
  12  10   0     3340.81     4707.93   1102.34 o 
   1  11   0    14290.00    14492.44    554.38 o 
   3  11   0    15883.50    15101.54    753.83 o 
   5  11   0    10723.75     9933.94    784.19 o 
   7  11   0     8282.88     8755.56    890.05 o 
   9  11   0     5247.80     5763.72    811.10 o 
  11  11   0     1904.63     2180.59    838.31 o 
   0  12   0     7962.38     7094.32    620.30 o 
   2  12   0     6046.61     5260.27    508.60 o 
   4  12   0     5294.80     5112.55    605.82 o 
   6  12   0     3058.59     3438.75    624.03 o 
   8  12   0     2547.61     1911.20    581.17 o 
  10  12   0      714.31      666.88    538.24 o 
   1  13   0      682.11      307.49    253.57 o 
   3  13   0      119.07      163.02    283.27 o 
   5  13   0      299.12      179.39    472.31 o 
   7  13   0      767.27     1611.51    552.24 o 
   9  13   0     1056.69     1490.56    569.78 o 
   0  14   0       33.69       28.04    489.11 o 
   2  14   0        3.18      -60.81    323.77 o 
   4  14   0       40.72      184.17    323.47 o 
   6  14   0       23.62     -248.31    558.21 o 
   8  14   0      409.59      887.60    707.31 o 
   1  15   0       77.65      -93.09    345.51 o 
   3  15   0       23.03      367.53    443.93 o 
   5  15   0        9.77      220.02    526.89 o 
   7  15   0        6.69     -122.93    638.42 o 
   0  16   0       40.49       52.96    554.53 o 
   2  16   0      155.78       57.74    362.84 o 
   4  16   0       36.12       53.47    486.02 o 
   6  16   0      154.67      -96.57    953.29 o 
   1  17   0     1258.73      848.89    528.56 o 
   3  17   0      996.98      674.25    505.23 o 
 -15   1   1        7.63      547.39    593.16 o 
 -13   1   1       67.42      406.07    628.64 o 
 -11   1   1      276.92      449.72    546.21 o 
  -9   1   1      462.50      297.94    409.24 o 
  -7   1   1     5269.71     3699.80    602.12 o 
  -5   1   1     6798.08     5769.17    537.36 o 
  -3   1   1    40518.75    38649.68    888.35 o 
  -1   1   1    29771.57    26946.84   3925.06 o 
   1   1   1     2769.58     2575.84    127.86 o 
   3   1   1     1942.97     1397.48    275.89 o 
   5   1   1       45.03       48.84    188.41 o 
   7   1   1      511.59      662.31    382.08 o 
   9   1   1       76.25     -149.82    278.83 o 
  11   1   1      358.87      646.71    507.73 o 
  13   1   1      365.00      290.50    430.14 o 
 -14   2   1       25.41       -5.16    475.24 o 
 -12   2   1      267.34       56.20    505.10 o 
 -10   2   1      177.90       16.20    392.65 o 
  -8   2   1        6.99      128.01    294.03 o 
  -6   2   1      819.44      550.34    285.45 o 
  -4   2   1     1213.43     1693.39    378.51 o 
  -2   2   1    10576.66    11379.18    304.66 o 
   0   2   1     2460.44     2510.18    199.17 o 
   2   2   1     1421.53     1508.09    145.93 o 
   4   2   1     5588.38     4891.14    373.00 o 
   6   2   1    22993.22    19909.17   1054.34 o 
   8   2   1    17428.79    17609.04   1206.57 o 
  10   2   1     4204.42     3466.74    743.00 o 
  12   2   1      344.55      505.06    433.31 o 
  14   2   1      972.92     1251.54    596.18 o 
 -13   3   1        1.53      327.14    482.34 o 
 -11   3   1        1.53       20.48    436.57 o 
  -9   3   1       26.92      276.84    367.09 o 
  -7   3   1       30.36      425.99    331.56 o 
  -5   3   1       88.63      117.28    202.76 o 
  -3   3   1      271.40      406.48    124.25 o 
  -1   3   1     7106.83     6418.88    206.39 o 
   1   3   1    22993.21    26078.72    376.38 o 
   3   3   1    22685.04    22838.02    568.36 o 
   5   3   1     9707.68     9709.16    600.34 o 
   7   3   1    20332.81    19120.92   1135.43 o 
   9   3   1    21214.75    16886.92   1004.13 o 
  11   3   1     5181.40     4878.46    735.88 o 
  13   3   1     1472.41     1524.96    600.28 o 
 -14   4   1        9.69      398.12    555.61 o 
 -12   4   1       97.68      108.41    434.81 o 
 -10   4   1      695.43      329.79    470.17 o 
  -8   4   1     4593.94     4613.90    901.89 o 
  -6   4   1    11862.02    11511.36    785.96 o 
  -4   4   1     2899.50     3334.85    252.61 o 
  -2   4   1    29656.43    30632.09    972.52 o 
   0   4   1    39624.18    43845.86    455.18 o 
   2   4   1    56046.59    58803.19   2029.47 o 
   4   4   1    19197.12    18004.56    592.47 o 
   6   4   1     9974.99     7867.16    578.86 o 
   8   4   1    14481.31    12566.51   1461.80 o 
  10   4   1    14537.27    13487.70   1170.80 o 
  12   4   1     3672.27     4650.84    911.17 o 
  14   4   1     3033.19     2996.61    997.17 o 
 -13   5   1      143.26      -49.34    690.04 o 
 -11   5   1      958.02      930.68    464.17 o 
  -9   5   1      899.73      722.61    378.36 o 
  -7   5   1     8571.09     7731.52    661.16 o 
  -5   5   1    11259.19     9903.80    412.79 o 
  -3   5   1    22858.88    26178.00    711.53 o 
  -1   5   1    74637.49    85360.33   1783.57 o 
   1   5   1    32222.56    34343.34    429.92 o 
   3   5   1    21029.23    17981.76    852.36 o 
   5   5   1     6224.15     5115.77    405.14 o 
   7   5   1     7556.84     6837.90    670.46 o 
   9   5   1     9101.74     8674.07    914.43 o 
  11   5   1    10433.07    10709.68   1046.64 o 
  13   5   1     3753.43     4244.09   1563.89 o 
 -14   6   1        5.25        0.95    671.88 o 
 -12   6   1        4.67      260.20    541.06 o 
 -10   6   1       10.13     -140.61    329.69 o 
  -8   6   1     2271.74     3110.56    520.37 o 
  -6   6   1     1968.58     2160.79    333.71 o 
  -4   6   1     2351.78     3689.36    274.35 o 
  -2   6   1     2128.35     2091.48    161.18 o 
   0   6   1    24456.74    28226.20    385.58 o 
   2   6   1    66796.80    74975.30   1472.50 o 
   4   6   1    58802.79    57159.81   3234.31 o 
   6   6   1    21475.68    23223.75   1491.07 o 
   8   6   1    20771.12    18332.36   1731.03 o 
  10   6   1    24762.01    26101.28   3887.92 o 
  12   6   1     9979.02    10011.35   2431.51 o 
  14   6   1     5471.79     5842.38   1219.03 o 
 -13   7   1      150.60      236.26    630.34 o 
 -11   7   1       51.10       53.43    495.45 o 
  -9   7   1     1763.27     2574.43    681.78 o 
  -7   7   1     2968.73     3461.84    423.92 o 
  -5   7   1     4186.34     5022.06    362.33 o 
  -3   7   1     3302.51     2937.64    208.48 o 
  -1   7   1    17319.91    18286.53    349.45 o 
   1   7   1    39690.51    44117.61    562.06 o 
   3   7   1    87167.25    98072.29   2770.96 o 
   5   7   1    45365.08    44684.53   2353.93 o 
   7   7   1    46936.71    43668.89   3659.81 o 
   9   7   1    39809.63    39230.75   3884.81 o 
  11   7   1    21115.70    22667.30   2236.80 o 
  13   7   1     7056.55     6817.41   1186.60 o 
 -12   8   1        8.52     -109.59    557.54 o 
 -10   8   1       22.74      251.27    496.30 o 
  -8   8   1     2978.44     3508.39    603.37 o 
  -6   8   1     9026.04     9968.69    610.34 o 
  -4   8   1    31775.33    35103.18    699.89 o 
  -2   8   1    58385.36    62115.10   1328.74 o 
   0   8   1    36469.87    38131.79    512.40 o 
   2   8   1    36593.16    38713.71    513.07 o 
   4   8   1    37835.08    37004.61   1626.86 o 
   6   8   1    20907.02    20479.89    977.81 o 
   8   8   1    30027.59    31997.49   1317.68 o 
  10   8   1    21687.09    23237.28   2886.35 o 
  12   8   1     8930.36     9845.48   1366.70 o 
 -13   9   1       14.45       -1.53    615.59 o 
 -11   9   1       91.51      -44.99    508.45 o 
  -9   9   1     1436.68     1781.48    511.07 o 
  -7   9   1     6458.60     7111.13    778.66 o 
  -5   9   1    11383.32    10846.99    604.65 o 
  -3   9   1    24763.73    24449.83    698.39 o 
  -1   9   1    29639.35    31383.17    509.11 o 
   1   9   1    30983.51    32205.26    482.09 o 
   3   9   1    43455.66    44566.48    908.04 o 
   5   9   1    31807.80    28314.11   1857.50 o 
   7   9   1    23834.76    25082.28   1615.97 o 
   9   9   1    19757.97    21950.25   2281.97 o 
  11   9   1    12229.19    13161.92   2188.51 o 
 -12  10   1       57.03       94.42    605.48 o 
 -10  10   1       24.88      253.00    542.18 o 
  -8  10   1     2386.43     2893.19    580.89 o 
  -6  10   1     5492.43     6076.45    714.18 o 
  -4  10   1    13188.77    14256.39    658.75 o 
  -2  10   1    24817.98    25463.56    939.69 o 
   0  10   1    34517.38    36686.72    648.05 o 
   2  10   1    28564.54    28726.38   1334.20 o 
   4  10   1    30148.33    29662.21   1098.07 o 
   6  10   1    26866.22    27892.66   1242.81 o 
   8  10   1    33019.87    35160.96   1775.90 o 
  10  10   1    17842.76    20587.70   1576.06 o 
  12  10   1     9889.48    11160.56   1479.37 o 
 -11  11   1      288.01      913.07    702.50 o 
  -9  11   1      882.62     1348.50    511.78 o 
  -7  11   1     2476.76     3206.78    611.10 o 
  -5  11   1     4669.96     5162.94    652.54 o 
  -3  11   1     3970.53     3109.48    994.53 o 
  -1  11   1     4693.43     4443.57    359.30 o 
   1  11   1    28319.35    26140.53    613.68 o 
   3  11   1    25062.86    26561.69    975.29 o 
   5  11   1    26058.03    28629.08   1210.28 o 
   7  11   1    32898.36    36951.45   1493.47 o 
   9  11   1    28682.97    31752.91   1498.62 o 
  11  11   1    11562.70    11383.39   2158.92 o 
 -10  12   1      711.10     1170.83    545.42 o 
  -8  12   1     2801.50     3346.62    680.65 o 
  -6  12   1     8205.19     9082.27    902.10 o 
  -4  12   1    10224.01     9720.81    751.50 o 
  -2  12   1     6933.92     6078.59    532.64 o 
   0  12   1    31546.68    28233.85    928.86 o 
   2  12   1    38401.65    37556.56   1140.32 o 
   4  12   1    22966.62    23913.78   1180.60 o 
   6  12   1    15694.98    17035.57   1099.89 o 
   8  12   1    20249.11    21995.47   1240.18 o 
  10  12   1    11390.76    15246.45   1259.87 o 
  -9  13   1     1135.61     1723.98    613.91 o 
  -7  13   1     4798.94     5298.71    799.88 o 
  -5  13   1    10626.42    10478.40   1098.98 o 
  -3  13   1    12790.34    14147.55   1459.24 o 
  -1  13   1    26246.93    24723.84   2507.83 o 
   1  13   1    49528.99    45052.91   1235.32 o 
   3  13   1    16369.11    14085.88    896.19 o 
   5  13   1    14623.96    14190.46    992.81 o 
   7  13   1    13456.00    14514.09   1130.01 o 
   9  13   1    11594.06    13477.33   1149.27 o 
  -8  14   1     1456.30     2348.95   1177.59 o 
  -6  14   1     3640.03     3472.26    866.06 o 
  -4  14   1     2893.10     3251.16    528.65 o 
  -2  14   1     2647.09     2998.85    597.90 o 
   0  14   1    18054.46    16855.39   1081.39 o 
   2  14   1    13798.53    12674.23    773.12 o 
   4  14   1    12543.15    10873.35   1155.78 o 
   6  14   1    15008.50    15921.95   1458.06 o 
   8  14   1    14676.62    16988.82   1298.29 o 
  -7  15   1     1586.34     1681.58    845.61 o 
  -5  15   1     3916.77     3973.03    805.06 o 
  -3  15   1     2923.79     3054.73    658.99 o 
  -1  15   1     5557.56     4425.42    727.77 o 
   1  15   1    13421.16    11273.52    959.35 o 
   3  15   1     8033.20     7047.38   1378.53 o 
   5  15   1     9879.44    11481.92   1336.47 o 
   7  15   1     9484.50    12868.01   1509.76 o 
  -6  16   1     2990.29     2903.11    821.90 o 
  -4  16   1     4868.21     5333.53    908.51 o 
  -2  16   1     5309.04     4383.84    753.54 o 
   0  16   1     8167.11     7626.91    933.73 o 
   2  16   1     6417.50     5673.89    855.56 o 
   4  16   1     7196.16     6679.05    997.56 o 
   6  16   1     5483.11     7446.07   1271.01 o 
  -3  17   1     4518.39     3787.49    789.98 o 
  -1  17   1     5482.25     5170.68    861.95 o 
   1  17   1     3711.01     3405.39    740.12 o 
   3  17   1     3786.61     3352.95    756.44 o 
 -14   0   2    12009.95    15585.96   2629.33 o 
 -12   0   2    23279.73    22903.85   2461.10 o 
 -10   0   2    14247.53    13473.77   1831.81 o 
  -8   0   2    12932.17    17682.57   1619.97 o 
  -6   0   2    30154.28    34268.54   1775.73 o 
  -4   0   2    22959.07    21249.61   1065.44 o 
  -2   0   2    38032.86    34330.85    822.45 o 
   0   0   2    32102.36    33246.71    529.60 o 
   2   0   2     2311.77     2588.40    208.40 o 
   4   0   2    19678.51    15520.53   1102.82 o 
   6   0   2     9081.89     7218.20   1037.40 o 
   8   0   2     1496.42      663.56    566.99 o 
  10   0   2     3668.25     3654.27   1009.36 o 
  12   0   2     7611.44     6544.24   1015.12 o 
  14   0   2     2330.74     2475.61    853.82 o 
 -15   1   2     6989.64     9283.67   1505.60 o 
 -13   1   2    14937.49    17783.32   1805.77 o 
 -11   1   2    23101.60    22587.40   1627.88 o 
  -9   1   2    22297.07    20892.65   1338.42 o 
  -7   1   2    59483.56    57663.98   1785.54 o 
  -5   1   2    13242.57    13024.49    786.62 o 
  -3   1   2   124584.72   112952.23   1813.12 o 
  -1   1   2    72613.79    71111.85   2297.55 o 
   1   1   2      281.21      746.06    122.58 o 
   3   1   2     2841.67     2771.76    248.17 o 
   5   1   2      195.52      487.26    440.82 o 
   7   1   2      432.44      568.62    340.37 o 
   9   1   2     4866.83     5206.60    822.50 o 
  11   1   2     3251.93     2793.69    578.58 o 
  13   1   2     2475.07     2105.12    505.24 o 
 -14   2   2     9100.32    10899.56   1476.95 o 
 -12   2   2    12669.63    14166.22   1492.60 o 
 -10   2   2    25577.99    24875.01   1573.55 o 
  -8   2   2    38153.13    34864.38   1541.22 o 
  -6   2   2    27293.87    27328.61   1302.20 o 
  -4   2   2    12499.19    13506.06    833.35 o 
  -2   2   2    84111.13    95173.16   2821.15 o 
   0   2   2     5897.75     6887.38    259.18 o 
   2   2   2    19206.15    18428.28   1183.05 o 
   4   2   2      461.33      471.70    170.40 o 
   6   2   2        4.22       99.10    179.10 o 
   8   2   2     6703.29     6327.17    683.10 o 
  10   2   2     2159.19     2070.66    473.38 o 
  12   2   2     1650.72     1523.83    520.08 o 
  14   2   2      679.63      794.27    486.27 o 
 -13   3   2     7459.27     9468.17   2320.91 o 
 -11   3   2    11777.45    11644.15   1252.83 o 
  -9   3   2    12912.90    11662.22   1061.40 o 
  -7   3   2    21770.46    23338.17   1154.14 o 
  -5   3   2    20647.19    23278.53    928.99 o 
  -3   3   2    45602.13    48902.08   1500.51 o 
  -1   3   2      708.88     1169.89    483.51 o 
   1   3   2     7936.69     9257.77    484.40 o 
   3   3   2     5925.58     4708.48    610.28 o 
   5   3   2     4173.18     4397.91    743.32 o 
   7   3   2     1258.57     1293.07    324.86 o 
   9   3   2     1404.93      981.08    367.90 o 
  11   3   2     1940.15     1681.69    516.17 o 
  13   3   2     1081.79      629.36    469.85 o 
 -14   4   2     6214.02     5823.35    977.66 o 
 -12   4   2     7559.34     7355.28   1163.57 o 
 -10   4   2    18745.78    18691.35   2310.01 o 
  -8   4   2     9747.52     9896.22    909.74 o 
  -6   4   2    30143.22    30774.76   1200.06 o 
  -4   4   2    14066.34    13895.34    820.33 o 
  -2   4   2     7870.54     5766.36    787.58 o 
   0   4   2    24354.16    20441.67    611.74 o 
   2   4   2    64812.97    61318.26   3106.79 o 
   4   4   2     1500.65     1207.55    213.05 o 
   6   4   2     2363.02     2300.87    392.23 o 
   8   4   2      692.11      876.63    323.47 o 
  10   4   2     2086.94     2133.52    505.94 o 
  12   4   2     2743.36     3066.48    651.04 o 
  14   4   2      411.88      871.10    730.19 o 
 -13   5   2     6240.24     7274.98   1024.95 o 
 -11   5   2    12442.66    12419.49   1116.75 o 
  -9   5   2    20540.40    22578.07   1419.14 o 
  -7   5   2    18862.06    20699.85   1232.11 o 
  -5   5   2     7937.15     7201.13    425.04 o 
  -3   5   2     5079.65     4496.13    232.36 o 
  -1   5   2     1223.06     1215.47    113.07 o 
   1   5   2    14715.57    17041.57    746.88 o 
   3   5   2     1803.90     2144.87    219.48 o 
   5   5   2        5.83       20.22    142.08 o 
   7   5   2       55.68      184.39    251.60 o 
   9   5   2     1669.24     2619.07    533.28 o 
  11   5   2     2250.44     1883.54    541.17 o 
  13   5   2      959.24      398.74    584.16 o 
 -14   6   2     3602.26     3759.53   1054.20 o 
 -12   6   2     2999.72     3573.14    903.80 o 
 -10   6   2    14970.26    14041.79   1743.44 o 
  -8   6   2    17374.27    15761.31    903.95 o 
  -6   6   2    24810.70    23530.12    670.48 o 
  -4   6   2    15644.61    15141.06    477.70 o 
  -2   6   2    44103.95    52072.25   1635.75 o 
   0   6   2     2152.16     2757.28    171.02 o 
   2   6   2     9116.19     9860.02    344.61 o 
   4   6   2     5814.27     5328.34    727.22 o 
   6   6   2       61.74      -50.65    168.28 o 
   8   6   2     1222.25      999.35    344.33 o 
  10   6   2       36.65        2.06    442.36 o 
  12   6   2      769.81      142.30    526.36 o 
  14   6   2       96.35     -242.98    587.25 o 
 -13   7   2     1878.83     1626.81    817.83 o 
 -11   7   2     3672.67     3975.92    908.51 o 
  -9   7   2     5390.98     5831.94    723.23 o 
  -7   7   2     3715.51     4274.75    484.88 o 
  -5   7   2     2508.60     3105.73    309.47 o 
  -3   7   2    13019.02    14895.03    407.18 o 
  -1   7   2    15119.49    16244.87    342.68 o 
   1   7   2    10551.75    10801.17    243.40 o 
   3   7   2     1868.28     1631.05    226.11 o 
   5   7   2     1657.47     1339.93    261.26 o 
   7   7   2     1603.84     1414.42    396.18 o 
   9   7   2      384.10      261.56    407.83 o 
  11   7   2      173.57      689.18    586.69 o 
  13   7   2      202.45      291.51    615.59 o 
 -12   8   2     1673.88     1691.78    793.92 o 
 -10   8   2     1005.78      904.57    548.41 o 
  -8   8   2      377.15      406.73    350.64 o 
  -6   8   2      682.88     1185.42    256.11 o 
  -4   8   2     2104.48     2388.89    239.88 o 
  -2   8   2     2347.29     2207.21    189.28 o 
   0   8   2     7303.03     7025.14    237.51 o 
   2   8   2     4883.25     6072.86    324.13 o 
   4   8   2     1187.75     1408.14    255.44 o 
   6   8   2     2940.26     2237.75    455.13 o 
   8   8   2     2773.73     2578.39    535.33 o 
  10   8   2      123.98       72.72    435.03 o 
  12   8   2      429.69      321.99    549.53 o 
 -13   9   2      805.29     1206.87    744.28 o 
 -11   9   2     1504.84     1976.17    821.10 o 
  -9   9   2      817.65     1191.92    489.96 o 
  -7   9   2     1087.13     1291.71    328.17 o 
  -5   9   2     2087.09     2259.77    367.57 o 
  -3   9   2     2426.11     2555.03    229.01 o 
  -1   9   2      511.74      430.05    122.65 o 
   1   9   2      100.21      178.94    107.62 o 
   3   9   2       40.65       31.03    161.65 o 
   5   9   2      401.89      316.51    270.83 o 
   7   9   2      264.44      472.78    333.17 o 
   9   9   2       52.29      -70.97    420.88 o 
  11   9   2       14.44     -191.20    499.53 o 
 -12  10   2      534.45      739.64    707.34 o 
 -10  10   2     1913.83     2355.08    823.53 o 
  -8  10   2     3090.91     4098.38    688.03 o 
  -6  10   2     3509.92     3856.49    608.92 o 
  -4  10   2     4552.56     4686.84    435.48 o 
  -2  10   2     1411.10     1856.47    240.37 o 
   0  10   2      158.69      188.91    127.91 o 
   2  10   2      150.35      300.07    220.17 o 
   4  10   2      297.97      143.01    249.24 o 
   6  10   2       55.36      232.62    319.15 o 
   8  10   2      199.80      -43.71    354.50 o 
  10  10   2       40.01      372.48    547.25 o 
  12  10   2      679.58      858.42    701.68 o 
 -11  11   2       50.60     -197.59    566.64 o 
  -9  11   2        3.98       71.38    372.49 o 
  -7  11   2        1.75       61.09    362.65 o 
  -5  11   2      842.13     1299.79    428.08 o 
  -3  11   2      750.16      626.98    230.98 o 
  -1  11   2      125.37       15.54    167.37 o 
   1  11   2     1754.51     1735.80    262.18 o 
   3  11   2     2646.23     2857.91    437.27 o 
   5  11   2     1501.78     1490.31    415.16 o 
   7  11   2      670.58      674.52    412.33 o 
   9  11   2      122.95      -37.05    393.69 o 
  11  11   2      383.36      744.02    723.58 o 
 -10  12   2      113.33      -25.67    434.75 o 
  -8  12   2     1049.43      938.45    501.58 o 
  -6  12   2     1448.81     1956.93    538.58 o 
  -4  12   2      491.15      548.42    421.87 o 
  -2  12   2     2353.24     2987.42    372.31 o 
   0  12   2      287.35      107.87    227.92 o 
   2  12   2     6149.08     5827.14    564.48 o 
   4  12   2     4524.99     4218.28    583.43 o 
   6  12   2     3377.50     3360.72    609.42 o 
   8  12   2     1532.68     1369.93    507.40 o 
  10  12   2      165.30       88.44    427.31 o 
  -9  13   2       27.99       49.53    468.30 o 
  -7  13   2       37.48       23.55    445.33 o 
  -5  13   2        5.76     -359.16    384.97 o 
  -3  13   2      229.88      365.46    300.69 o 
  -1  13   2        2.52       55.73    384.74 o 
   1  13   2      103.34       91.28    263.25 o 
   3  13   2       75.21      159.81    272.76 o 
   5  13   2       52.46      179.69    358.57 o 
   7  13   2      466.15      532.28    474.26 o 
   9  13   2      506.22      252.24    460.03 o 
  -8  14   2       64.17      -34.10    607.88 o 
  -6  14   2      268.26      220.14    536.14 o 
  -4  14   2       57.13      222.04    452.11 o 
  -2  14   2       18.44      226.21    373.03 o 
   0  14   2       51.24      306.11    378.92 o 
   2  14   2       38.24       -5.20    270.03 o 
   4  14   2       26.08      230.07    438.58 o 
   6  14   2      137.49      140.91    538.37 o 
   8  14   2      751.66      851.53    553.40 o 
  -7  15   2     1041.58     1492.36    766.85 o 
  -5  15   2     1706.73     1532.65    593.27 o 
  -3  15   2      429.40      886.79    485.69 o 
  -1  15   2       14.09      166.65    371.18 o 
   1  15   2      105.31      393.24    409.90 o 
   3  15   2      582.71      616.83    376.71 o 
   5  15   2      678.04      659.11    571.52 o 
   7  15   2     1116.12      983.14    744.96 o 
  -6  16   2      905.88     1208.38    623.57 o 
  -4  16   2     1067.22     1122.32    588.24 o 
  -2  16   2      102.56      274.66    442.63 o 
   0  16   2       20.46      272.66    419.43 o 
   2  16   2      284.32      326.45    443.57 o 
   4  16   2      386.57      615.72    569.77 o 
   6  16   2      425.81      540.19    652.35 o 
  -3  17   2      507.87      766.94    524.41 o 
  -1  17   2      162.08       17.73    439.43 o 
   1  17   2      101.03      194.25    424.10 o 
   3  17   2       12.50      228.28    501.80 o 
 -15   1   3       55.94      438.29    735.76 o 
 -13   1   3      168.41      430.03    657.32 o 
 -11   1   3       72.34       39.16    410.85 o 
  -9   1   3       72.94      171.08    343.31 o 
  -7   1   3      111.77      185.76    244.60 o 
  -5   1   3     5742.61     5528.33    449.32 o 
  -3   1   3    37408.70    35932.05    835.64 o 
  -1   1   3    15592.24    16277.11    238.13 o 
   1   1   3    17906.22    24257.48    474.31 o 
   3   1   3     5595.53     5944.20    303.80 o 
   5   1   3    24678.56    19758.11   1950.83 o 
   7   1   3    13050.75    12536.39    691.92 o 
   9   1   3      382.23      477.25    298.53 o 
  11   1   3      504.36      525.03    304.33 o 
  13   1   3       88.22     -287.04    329.25 o 
 -14   2   3      510.23      925.57    822.20 o 
 -12   2   3      870.12     1205.01    669.24 o 
 -10   2   3     4185.20     5003.31    861.31 o 
  -8   2   3     7963.54     8412.92    827.07 o 
  -6   2   3    18016.30    18130.51    889.33 o 
  -4   2   3    73938.59    68611.63   1249.08 o 
  -2   2   3      809.52      592.45     96.51 o 
   0   2   3      934.35     1363.48    131.15 o 
   2   2   3    18650.66    17730.83    725.41 o 
   4   2   3     4294.10     3632.74    602.05 o 
   6   2   3     4909.16     3766.25    453.02 o 
   8   2   3      507.07      401.84    284.31 o 
  10   2   3     1070.18     1087.10    408.27 o 
  12   2   3      674.51      710.46    386.28 o 
  14   2   3      227.93      495.33    472.44 o 
 -13   3   3     2853.14     3524.18   1292.86 o 
 -11   3   3     8410.95     9276.45   1206.30 o 
  -9   3   3    15474.72    14883.24   1275.72 o 
  -7   3   3     3155.65     2841.74    524.04 o 
  -5   3   3    24203.37    29140.29   1714.99 o 
  -3   3   3    54782.61    64122.41   1084.12 o 
  -1   3   3     2811.19     1984.64    371.37 o 
   1   3   3    10853.83    12144.16    380.87 o 
   3   3   3    10561.98    10464.82    365.95 o 
   5   3   3     5299.81     4905.83    539.51 o 
   7   3   3     8334.28     7680.79    921.17 o 
   9   3   3     3247.66     2787.33    498.06 o 
  11   3   3     1738.65     1678.72    486.71 o 
  13   3   3     1416.98     1791.38    589.63 o 
 -14   4   3     2828.58     2390.02    784.84 o 
 -12   4   3     6751.38     9064.52   1328.90 o 
 -10   4   3    11133.58    12219.38   1182.61 o 
  -8   4   3    18246.90    18617.05   1133.28 o 
  -6   4   3    15841.83    15018.20    979.77 o 
  -4   4   3    40747.96    44601.09   1620.57 o 
  -2   4   3    29539.42    32838.33    763.52 o 
   0   4   3    28331.26    29723.03    545.21 o 
   2   4   3    20133.37    19998.34    979.06 o 
   4   4   3    24862.85    20238.25   1497.04 o 
   6   4   3    19858.13    15957.25   2387.77 o 
   8   4   3    15097.03    12412.80   1462.29 o 
  10   4   3     2686.92     1819.68    457.01 o 
  12   4   3     1503.68     2072.74    553.80 o 
  14   4   3      128.95      250.48    591.97 o 
 -13   5   3     5980.17     5915.78    994.01 o 
 -11   5   3     5305.48     5454.11    975.68 o 
  -9   5   3    12642.13    14589.44   1157.49 o 
  -7   5   3    25478.87    23746.33   1895.67 o 
  -5   5   3    24593.04    21542.73    674.46 o 
  -3   5   3    18951.57    15757.10    646.79 o 
  -1   5   3   128383.02   124522.91   2314.03 o 
   1   5   3   126272.56   136056.78   2286.51 o 
   3   5   3    57839.31    52940.64   1784.57 o 
   5   5   3    24699.26    19505.54   2315.14 o 
   7   5   3     8205.91     5316.45    911.58 o 
   9   5   3     1390.53      667.87    341.28 o 
  11   5   3      572.16     1055.09    596.58 o 
  13   5   3      195.12      322.36    558.26 o 
 -14   6   3     4860.90     4089.14   1062.39 o 
 -12   6   3    12839.85    13465.86   3012.52 o 
 -10   6   3    12229.51    10693.02    965.18 o 
  -8   6   3    26790.29    27146.33   1384.03 o 
  -6   6   3    37371.48    41519.44   1250.05 o 
  -4   6   3    49828.70    47648.36   3531.99 o 
  -2   6   3    99757.63    99962.78   3642.26 o 
   0   6   3    97620.04   110934.30   1069.99 o 
   2   6   3    16807.55    19179.94    458.65 o 
   4   6   3    13546.95    11669.14   2034.50 o 
   6   6   3     7048.89     6911.47    761.68 o 
   8   6   3    13616.50    12337.79   2309.07 o 
  10   6   3     7245.06     8738.18   1114.62 o 
  12   6   3     1385.94     1882.21    749.78 o 
 -13   7   3    10334.99     9981.67   1431.29 o 
 -11   7   3    18411.02    18814.16   1631.06 o 
  -9   7   3    34414.90    34919.58   1409.66 o 
  -7   7   3    46112.52    51037.69   1944.59 o 
  -5   7   3    69130.31    80824.47   1235.53 o 
  -3   7   3    57246.97    60656.78   1605.47 o 
  -1   7   3    61091.20    61788.60   1487.82 o 
   1   7   3    31808.61    31340.87   1044.11 o 
   3   7   3    34219.39    31784.88    691.72 o 
   5   7   3    24704.15    20068.52   2678.27 o 
   7   7   3    20166.30    21291.10   1240.71 o 
   9   7   3    18839.31    19510.71   1417.47 o 
  11   7   3     6414.73     6877.33   1102.82 o 
  13   7   3      701.24      432.16    613.17 o 
 -12   8   3    12741.09    14395.86   1608.84 o 
 -10   8   3    19380.85    21941.16   1657.04 o 
  -8   8   3    40154.21    45655.30   1737.27 o 
  -6   8   3    53446.65    59651.46   1616.16 o 
  -4   8   3    46693.20    49017.66    826.46 o 
  -2   8   3    74739.30    72248.70   2291.44 o 
   0   8   3    91020.22    98167.61   1368.46 o 
   2   8   3    78789.14    82269.94   1703.30 o 
   4   8   3    68756.43    69522.11   1609.64 o 
   6   8   3    28415.37    28769.88   1450.19 o 
   8   8   3    12018.61    12354.78    896.57 o 
  10   8   3     5029.06     4473.16   1074.79 o 
  12   8   3      923.41     1182.77    639.59 o 
 -13   9   3     7724.18     9109.57   1727.45 o 
 -11   9   3    12617.18    17505.45   1848.09 o 
  -9   9   3    19836.48    21888.20   1212.19 o 
  -7   9   3    39334.03    38816.56   1322.55 o 
  -5   9   3    62404.89    66097.65   2478.51 o 
  -3   9   3    77026.45    73979.85   1107.15 o 
  -1   9   3    95930.87   100791.64   1321.22 o 
   1   9   3    67124.58    73506.64   1456.44 o 
   3   9   3    27807.97    31255.25   1014.78 o 
   5   9   3    32631.16    30059.46   1192.38 o 
   7   9   3    23389.79    24814.99   1207.51 o 
   9   9   3     6207.12     6983.04   1030.60 o 
  11   9   3     1975.47     2411.97    793.86 o 
 -12  10   3    11118.64    14651.90   1737.20 o 
 -10  10   3    18720.30    24869.72   1837.92 o 
  -8  10   3    25325.81    31403.44   2378.86 o 
  -6  10   3    41042.18    45822.11   1815.83 o 
  -4  10   3    38950.91    38077.54    986.96 o 
  -2  10   3    37539.52    36237.52    617.57 o 
   0  10   3    43199.39    44737.05   1492.76 o 
   2  10   3    52974.91    51989.88   3024.86 o 
   4  10   3    31336.45    31661.42   1162.98 o 
   6  10   3    28734.78    27065.72   1197.81 o 
   8  10   3    13486.38    14657.27    992.11 o 
  10  10   3     4705.37     6071.73   1261.71 o 
  12  10   3     2051.30     3595.89   1019.67 o 
 -11  11   3    16372.37    21490.95   1886.59 o 
  -9  11   3    25297.25    28818.44   2286.98 o 
  -7  11   3    36049.30    44619.34   1735.52 o 
  -5  11   3    40707.93    48628.30   1880.07 o 
  -3  11   3    41846.27    41283.29   1409.68 o 
  -1  11   3    18468.38    17618.97    593.66 o 
   1  11   3    32852.19    28523.33    927.44 o 
   3  11   3    23645.91    22137.63   1350.39 o 
   5  11   3    21571.09    20655.53   1058.42 o 
   7  11   3    16056.25    18468.49   1108.71 o 
   9  11   3     9887.13    10827.94   1258.05 o 
  11  11   3     4486.04     5219.63   1086.62 o 
 -10  12   3    14405.55    18516.96   1303.81 o 
  -8  12   3    19498.69    23104.00   1324.76 o 
  -6  12   3    34560.86    39832.80   1585.22 o 
  -4  12   3    46434.46    48066.13   1719.34 o 
  -2  12   3    68267.24    65497.49   1348.25 o 
   0  12   3    50632.45    48382.09   1225.12 o 
   2  12   3    42380.40    38566.27   1255.40 o 
   4  12   3    21518.90    21443.14   1008.18 o 
   6  12   3    19468.57    20023.97   1168.16 o 
   8  12   3    10359.21    11708.99   1074.57 o 
  10  12   3     4969.89     5528.38    830.73 o 
  -9  13   3    11433.19    13029.71   1195.82 o 
  -7  13   3    22428.46    24012.82   1715.66 o 
  -5  13   3    26211.64    26539.35   1510.56 o 
  -3  13   3    42470.74    37457.93   1693.18 o 
  -1  13   3    51000.03    46687.76   1290.35 o 
   1  13   3    61674.79    56379.80   1574.74 o 
   3  13   3    30117.68    29758.59   1397.60 o 
   5  13   3    21094.96    20653.72   1116.20 o 
   7  13   3    11108.72    11059.19   1062.95 o 
   9  13   3     5383.55     6405.86    908.75 o 
  -8  14   3    14069.92    16830.17   2157.36 o 
  -6  14   3    22068.43    23395.47   1610.09 o 
  -4  14   3    18738.67    17263.13   1175.89 o 
  -2  14   3    23621.84    19990.53   1155.02 o 
   0  14   3    16836.65    15238.88   1033.61 o 
   2  14   3    17209.62    15916.52    849.53 o 
   4  14   3    11590.75    10610.25   1048.28 o 
   6  14   3    10943.06    11518.72   1057.24 o 
   8  14   3     8855.73    11327.08   1162.36 o 
  -7  15   3    11397.58    11015.78   2193.19 o 
  -5  15   3    12507.84    13650.34   1291.03 o 
  -3  15   3    17381.88    16696.74   1195.28 o 
  -1  15   3    12795.21    12686.59   1000.04 o 
   1  15   3    11253.11     8984.66   1260.15 o 
   3  15   3    11560.63    11018.57    810.74 o 
   5  15   3    11135.32    11548.32   1208.71 o 
   7  15   3     7692.27     9002.24   1295.40 o 
  -6  16   3    10302.66     9594.24   1224.32 o 
  -4  16   3    12919.58    10686.64   1165.08 o 
  -2  16   3    18257.98    16796.07   1241.62 o 
   0  16   3    12192.29    10323.16   1058.39 o 
   2  16   3    12082.59     9702.04   1069.36 o 
   4  16   3    10932.51    10018.17    930.33 o 
   6  16   3     6450.57     7149.21   1206.80 o 
  -3  17   3     9597.27     7046.77   1006.33 o 
  -1  17   3    10971.32    10002.70   1086.58 o 
   1  17   3    10215.59     8737.45   1074.26 o 
   3  17   3     8903.48     7396.50   1082.77 o 
 -14   0   4     6378.50     6174.57   1869.19 o 
 -12   0   4    13099.82    16585.97   2264.84 o 
 -10   0   4    29940.60    33698.44   2355.18 o 
  -8   0   4    43617.54    39249.94   2081.04 o 
  -6   0   4   112774.33    96895.86   2672.95 o 
  -4   0   4   158678.06   149217.69   2641.79 o 
  -2   0   4   763132.19   586110.56   3677.83 o 
   0   0   4   502852.63   483444.25  17241.76 o 
   2   0   4  1071913.75   955905.44  31438.25 o 
   4   0   4   171260.88   146248.92   4230.61 o 
   6   0   4   163843.23   118833.91  16142.04 o 
   8   0   4    69636.62    57615.01   1872.70 o 
  10   0   4    74806.50    59201.09   8775.86 o 
  12   0   4    30792.78    30256.75   1782.10 o 
  14   0   4    20569.42    20142.83   4302.26 o 
 -15   1   4     2814.39     3596.74   1141.61 o 
 -13   1   4     9530.76    10541.64   1460.32 o 
 -11   1   4    24066.60    24487.71   1572.84 o 
  -9   1   4    42383.71    42376.09   1795.98 o 
  -7   1   4    70830.60    70945.71   1857.29 o 
  -5   1   4   148359.47   144533.38   4520.34 o 
  -3   1   4   245121.91   239748.69   7889.87 o 
  -1   1   4   152260.14   150899.41   2612.14 o 
   1   1   4   158010.22   182505.73   1546.20 o 
   3   1   4   308201.63   291619.75   3847.83 o 
   5   1   4   211962.39   167741.61   7444.54 o 
   7   1   4   121217.15    96424.00   3336.01 o 
   9   1   4    94996.84    78620.30   4670.15 o 
  11   1   4    46937.88    36379.26   2852.63 o 
  13   1   4    24657.25    23494.38   1927.23 o 
 -14   2   4     6276.47     5665.59   1201.89 o 
 -12   2   4    15472.51    14979.65   1559.59 o 
 -10   2   4    35339.57    33670.01   1699.52 o 
  -8   2   4    37272.72    37456.98   1467.89 o 
  -6   2   4    71706.72    74979.73   1716.96 o 
  -4   2   4   130692.87   137841.11   2494.24 o 
  -2   2   4   232406.86   219707.22   6614.92 o 
   0   2   4    15464.10    14666.74    471.10 o 
   2   2   4   292417.41   306107.19  11572.61 o 
   4   2   4   143788.33   131613.77   1944.10 o 
   6   2   4   163574.38   126941.07   8037.03 o 
   8   2   4   103074.48    90180.30   1984.37 o 
  10   2   4    75977.92    60609.78   3342.86 o 
  12   2   4    26975.36    24335.84   1571.55 o 
  14   2   4    19466.70    20094.49   2826.85 o 
 -13   3   4     7197.11     6926.66   1232.50 o 
 -11   3   4    18289.20    17821.72   1395.36 o 
  -9   3   4    28968.48    27740.76   1428.24 o 
  -7   3   4    54226.18    48981.41   2185.40 o 
  -5   3   4    77337.68    68618.13   1234.59 o 
  -3   3   4   173057.55   171792.42   1450.76 o 
  -1   3   4   208010.61   217481.81   4608.11 o 
   1   3   4   212428.47   223478.81   3455.17 o 
   3   3   4   139463.70   133350.16   2309.58 o 
   5   3   4   125453.91   109025.07   5235.04 o 
   7   3   4    95852.86    74901.28   6214.38 o 
   9   3   4    74483.41    63082.34   4391.09 o 
  11   3   4    32111.69    27095.47   2012.66 o 
  13   3   4    19085.63    18664.99   1293.34 o 
 -14   4   4     3953.69     4337.09   1058.51 o 
 -12   4   4     8196.64     9397.18   1325.35 o 
 -10   4   4    13165.05    14063.93   1208.12 o 
  -8   4   4    50158.90    49625.09   1741.41 o 
  -6   4   4   100660.69   103400.27   2025.99 o 
  -4   4   4   142101.97   145661.38   2446.64 o 
  -2   4   4   175043.98   180694.69   1545.47 o 
   0   4   4   153876.11   166670.56   1051.48 o 
   2   4   4   103619.31   113197.26   1941.62 o 
   4   4   4   114339.37   107416.22   2765.42 o 
   6   4   4   122837.38    92313.21   5271.45 o 
   8   4   4    56766.32    42789.66   5471.75 o 
  10   4   4    29012.01    22969.03   2015.56 o 
  12   4   4    18774.81    17832.75   1861.57 o 
  14   4   4    11980.70    12908.13   1747.70 o 
 -13   5   4     6372.78     5940.98   1145.87 o 
 -11   5   4    14840.78    15912.52   1346.12 o 
  -9   5   4    22002.74    22103.32   1340.61 o 
  -7   5   4    58710.11    62764.96   1829.61 o 
  -5   5   4    83189.48    90435.36   1743.97 o 
  -3   5   4   131549.88   151116.11   2012.57 o 
  -1   5   4   226173.05   247694.83   2758.29 o 
   1   5   4   229131.45   259614.28   4100.74 o 
   3   5   4   124214.63   132628.34   1508.22 o 
   5   5   4   142222.09   124303.22   7660.73 o 
   7   5   4    75377.88    54551.52   1414.80 o 
   9   5   4    58278.96    49501.82   4965.84 o 
  11   5   4    27882.58    26519.74   2040.54 o 
  13   5   4    15153.25    14980.02   1553.98 o 
 -14   6   4     3447.51     2658.88    965.74 o 
 -12   6   4    13061.03    11377.54   1164.92 o 
 -10   6   4    15697.59    16540.90   1277.81 o 
  -8   6   4    30305.55    33553.32   2914.38 o 
  -6   6   4    37304.70    38962.46   1003.34 o 
  -4   6   4    58648.11    54400.80   4702.67 o 
  -2   6   4    45671.89    41023.10   2335.37 o 
   0   6   4   125635.82   125365.10   4720.53 o 
   2   6   4   107263.13   111904.95   2630.10 o 
   4   6   4   121720.14   112929.84   3178.63 o 
   6   6   4    85930.34    74529.55   4018.59 o 
   8   6   4    74809.75    68409.90   4493.85 o 
  10   6   4    44408.35    43164.72   4947.13 o 
  12   6   4    20653.37    20694.82   4475.16 o 
 -13   7   4     4570.37     4171.39   1057.59 o 
 -11   7   4     9626.86     8976.11   1300.90 o 
  -9   7   4     9882.59    10448.08    973.97 o 
  -7   7   4    26875.07    30041.33    864.21 o 
  -5   7   4    45836.12    48510.93   1352.90 o 
  -3   7   4    31492.19    30419.27    766.37 o 
  -1   7   4    57653.50    54132.16   1656.90 o 
   1   7   4    86440.73    86438.16   2277.07 o 
   3   7   4    51957.93    50973.18   1989.12 o 
   5   7   4    58413.20    55491.93   3435.43 o 
   7   7   4    18591.83    15992.18    889.27 o 
   9   7   4    18937.45    16525.92   1875.42 o 
  11   7   4    13685.14    12400.21   1638.66 o 
  13   7   4     8809.40     8924.02   1395.66 o 
 -12   8   4     6575.16     7533.29   1311.81 o 
 -10   8   4     7071.08     7590.58   1184.57 o 
  -8   8   4    21432.07    22076.63    940.13 o 
  -6   8   4    31502.53    31517.06    855.21 o 
  -4   8   4    38318.79    36606.04   1019.43 o 
  -2   8   4    35356.27    34509.55    646.98 o 
   0   8   4    75163.57    85411.98    784.23 o 
   2   8   4    26146.40    28656.29    876.83 o 
   4   8   4    18753.88    18034.16    842.12 o 
   6   8   4    12825.15    11596.35   1186.87 o 
   8   8   4     8717.85     8398.56    830.72 o 
  10   8   4     9225.65     9136.91   1766.39 o 
  12   8   4    10338.41    10265.32   2933.08 o 
 -11   9   4     6942.90     8582.86   1345.79 o 
  -9   9   4     9017.81    11172.97   1327.16 o 
  -7   9   4     9468.31    10813.58    862.89 o 
  -5   9   4    15428.94    16465.12    581.99 o 
  -3   9   4    20943.73    20322.92    579.78 o 
  -1   9   4    27820.37    25617.16    751.91 o 
   1   9   4    25300.06    27842.94    601.49 o 
   3   9   4    17343.95    17550.93   1150.44 o 
   5   9   4    26538.25    22590.75   1897.03 o 
   7   9   4    16758.35    16529.78    960.57 o 
   9   9   4    13054.63    14558.70   1936.17 o 
  11   9   4     8343.94    10505.22   1374.73 o 
 -12  10   4     3656.66     4944.85   1203.72 o 
 -10  10   4     5839.91     8029.12   2302.22 o 
  -8  10   4     3929.33     5669.28    766.34 o 
  -6  10   4     2693.63     4294.22    557.39 o 
  -4  10   4    12053.20    14166.92   1119.65 o 
  -2  10   4     8815.71     9159.76    341.81 o 
   0  10   4     8852.51     5285.57   1168.27 o 
   2  10   4    19392.93    18147.27    923.12 o 
   4  10   4    20474.81    20724.13   1214.75 o 
   6  10   4    18673.23    17893.99   1022.22 o 
   8  10   4    12581.83    12337.49    942.41 o 
  10  10   4     4507.25     5219.94   1138.65 o 
  12  10   4     3382.66     4622.46   1102.94 o 
 -11  11   4     2815.10     3880.68   1052.18 o 
  -9  11   4     5524.96     6697.46    869.36 o 
  -7  11   4     5949.77     6846.70    849.98 o 
  -5  11   4    12840.71    13404.80    721.63 o 
  -3  11   4    17240.51    16516.33    643.59 o 
  -1  11   4     9043.88     9321.06    387.16 o 
   1  11   4     9727.54    10282.16    500.96 o 
   3  11   4     7051.74     7324.07    617.60 o 
   5  11   4     5265.53     5246.91    686.80 o 
   7  11   4     6290.02     6453.20    792.09 o 
   9  11   4     2363.38     3230.87    666.45 o 
  11  11   4     1090.29     1051.72    673.39 o 
 -10  12   4     1471.61     1274.68    566.27 o 
  -8  12   4     3156.83     3330.27    696.21 o 
  -6  12   4     4693.03     5957.23    775.98 o 
  -4  12   4     9056.01     9011.88    846.00 o 
  -2  12   4     8617.36     9488.38    625.84 o 
   0  12   4     3647.71     4206.02    471.67 o 
   2  12   4     3095.03     4064.79    418.96 o 
   4  12   4     1125.24     1397.43    413.28 o 
   6  12   4     2069.90     2102.54    533.74 o 
   8  12   4      619.22      794.40    473.76 o 
  10  12   4      201.04     -622.97    523.38 o 
  -9  13   4      831.26     1011.98    558.67 o 
  -7  13   4      808.11     1964.08    747.82 o 
  -5  13   4      325.83        7.55    451.33 o 
  -3  13   4       78.54      291.32    357.34 o 
  -1  13   4      394.41      553.73    307.01 o 
   1  13   4      191.72      326.74    292.30 o 
   3  13   4       62.62      -12.19    283.77 o 
   5  13   4      393.05      502.59    392.54 o 
   7  13   4      670.01      334.70    445.17 o 
   9  13   4      139.52      234.93    461.57 o 
  -8  14   4      424.77      847.02    709.25 o 
  -6  14   4      257.99       14.89    502.38 o 
  -4  14   4       51.83       35.66    383.73 o 
  -2  14   4       76.12       59.07    332.34 o 
   0  14   4        2.16      178.46    292.78 o 
   2  14   4      340.08      268.20    300.59 o 
   4  14   4        1.45     -269.32    408.30 o 
   6  14   4        4.56     -413.33    388.26 o 
   8  14   4        0.70     -438.40    415.41 o 
  -7  15   4      708.51     1003.13   1124.63 o 
  -5  15   4      200.55      300.65    431.62 o 
  -3  15   4        0.11      -47.31    362.82 o 
  -1  15   4       79.37      325.86    402.02 o 
   1  15   4       63.67      403.89    329.79 o 
   3  15   4       67.00      208.68    334.97 o 
   5  15   4      323.88      163.13    537.07 o 
   7  15   4      477.59      669.11    675.90 o 
  -6  16   4       80.41      275.23    544.85 o 
  -4  16   4      144.86      173.19    475.48 o 
  -2  16   4       60.33       73.04    427.59 o 
   0  16   4       27.60      -78.10    408.52 o 
   2  16   4      343.57      332.14    464.77 o 
   4  16   4      819.16     1551.58    492.69 o 
   6  16   4      830.05      857.45    707.73 o 
  -3  17   4      909.32     1240.82    574.36 o 
  -1  17   4      253.24      194.12    431.65 o 
   1  17   4      614.57      600.49    504.12 o 
   3  17   4      694.32     1132.91    603.73 o 
 -13   1   5      125.73     -120.48    566.70 o 
 -11   1   5      216.91      374.62    475.93 o 
  -9   1   5     1012.12      874.29    419.54 o 
  -7   1   5      135.86      320.15    243.35 o 
  -5   1   5     1877.72     2510.34    359.03 o 
  -3   1   5    20851.71    18984.25    474.70 o 
  -1   1   5      353.33      298.42     61.93 o 
   1   1   5    29200.67    30002.63   1090.15 o 
   3   1   5     2059.94     1756.45    470.06 o 
   5   1   5     2609.44     3151.40    279.95 o 
   7   1   5      349.98      435.14    209.71 o 
   9   1   5      452.80      323.08    252.83 o 
  11   1   5     1077.55      874.61    349.05 o 
  13   1   5      833.91      527.11    392.52 o 
 -14   2   5      214.51      439.42    727.15 o 
 -12   2   5      580.63     1231.04    646.98 o 
 -10   2   5      910.77      873.38    465.35 o 
  -8   2   5       33.84       88.49    284.96 o 
  -6   2   5     2399.62     2404.59    411.61 o 
  -4   2   5     8389.44     8407.85    427.35 o 
  -2   2   5      104.08      311.48     90.04 o 
   0   2   5     1943.17     2031.40    175.06 o 
   2   2   5      126.17      213.38     72.78 o 
   4   2   5     1644.22     1621.31    187.70 o 
   6   2   5     8026.76     7320.13    417.78 o 
   8   2   5    10356.74     8695.95    569.58 o 
  10   2   5      572.80      424.91    280.08 o 
  12   2   5      725.10      564.26    359.60 o 
  14   2   5      697.00      558.90    504.01 o 
 -13   3   5      310.73     1276.02    765.30 o 
 -11   3   5      873.90      842.40    559.87 o 
  -9   3   5     3810.30     3841.49    683.30 o 
  -7   3   5     8480.84     7154.34    781.95 o 
  -5   3   5      314.48       82.89    150.17 o 
  -3   3   5     8958.97     7639.23   1142.90 o 
  -1   3   5     1655.72      862.68    197.59 o 
   1   3   5    38757.35    38153.32   1452.36 o 
   3   3   5    16919.80    17354.47    750.27 o 
   5   3   5     4738.97     4422.46    302.92 o 
   7   3   5    19387.71    17229.99   1214.72 o 
   9   3   5     6498.46     4787.09    501.89 o 
  11   3   5      829.28      646.64    329.94 o 
  13   3   5     2090.12     1821.22    567.54 o 
 -14   4   5     1334.63     1760.57    871.90 o 
 -12   4   5      350.98       94.08    503.85 o 
 -10   4   5      102.27      185.92    380.79 o 
  -8   4   5     1009.08      967.43    406.59 o 
  -6   4   5     4903.64     4729.44    458.85 o 
  -4   4   5     4112.91     5504.86    379.96 o 
  -2   4   5     1456.32     1118.80    139.16 o 
   0   4   5      162.75      258.66     81.83 o 
   2   4   5     1682.12     1818.45    144.12 o 
   4   4   5     4853.87     4875.10    251.11 o 
   6   4   5     8592.63     7385.13    415.24 o 
   8   4   5     8013.39     5942.01    499.89 o 
  10   4   5     2698.03     2341.57    484.23 o 
  12   4   5     5013.55     5622.29   1454.86 o 
  14   4   5     2131.46     2355.75    813.71 o 
 -13   5   5     2544.67     2690.79    839.90 o 
 -11   5   5      246.15      334.35    511.01 o 
  -9   5   5       87.83      143.63    352.40 o 
  -7   5   5      100.74      297.93    318.85 o 
  -5   5   5      918.98     1299.57    248.65 o 
  -3   5   5    11471.80    14236.95    588.15 o 
  -1   5   5      154.31      185.05     89.79 o 
   1   5   5      435.81      737.08    115.85 o 
   3   5   5      207.98      346.83     99.52 o 
   5   5   5     7470.58     6507.13    390.08 o 
   7   5   5     1265.19      660.23    243.25 o 
   9   5   5     1486.19     1464.07    390.97 o 
  11   5   5     5374.80     5866.99   1200.96 o 
  13   5   5     7036.98     8175.02   1384.76 o 
 -14   6   5     2448.68     2499.67    953.21 o 
 -12   6   5     1287.32     1382.84    678.31 o 
 -10   6   5      566.41      574.85    468.22 o 
  -8   6   5     4885.05     5468.77    771.23 o 
  -6   6   5     1608.37     2292.18    342.75 o 
  -4   6   5       50.55      120.31    139.27 o 
  -2   6   5     2300.62     3264.76    258.10 o 
   0   6   5    19015.22    19695.46    625.28 o 
   2   6   5    18842.27    19857.88    685.57 o 
   4   6   5    17099.87    17440.43    510.36 o 
   6   6   5    20839.92    18752.16   1349.42 o 
   8   6   5     7339.23     5423.93   1071.67 o 
  10   6   5     6936.74     5804.67    957.02 o 
  12   6   5    10362.12     9162.78   1867.64 o 
 -13   7   5     2670.77     3357.90   1009.34 o 
 -11   7   5      391.02      757.49    681.61 o 
  -9   7   5     4419.66     4744.38    797.98 o 
  -7   7   5     3111.77     2965.97    406.34 o 
  -5   7   5      546.56      559.18    207.72 o 
  -3   7   5     3020.77     3816.23    280.23 o 
  -1   7   5       91.65      293.49    106.96 o 
   1   7   5    36188.05    37369.86    690.68 o 
   3   7   5     9957.38    12081.20    887.75 o 
   5   7   5    28358.10    32630.89   1248.53 o 
   7   7   5    26466.71    25145.83   1129.44 o 
   9   7   5    15025.31    14321.41   1919.04 o 
  11   7   5     8015.93     8783.50   1548.32 o 
  13   7   5     5977.10     5830.62   1582.58 o 
 -12   8   5     2360.38     1889.20    839.90 o 
 -10   8   5      388.38      394.30    509.72 o 
  -8   8   5     1781.92     1994.67    349.56 o 
  -6   8   5       90.02      197.15    211.86 o 
  -4   8   5     1010.99      991.91    527.05 o 
  -2   8   5     1517.32     1929.19    187.61 o 
   0   8   5     7438.30     7782.49    307.14 o 
   2   8   5     3804.53     3545.91    385.27 o 
   4   8   5     3488.41     3780.44    506.44 o 
   6   8   5    10019.02     9339.66    776.13 o 
   8   8   5     9464.83    10333.49    992.75 o 
  10   8   5     9035.15     9866.78   2035.86 o 
  12   8   5     6921.42     8224.16   1264.67 o 
 -11   9   5      997.98     1034.62    680.60 o 
  -9   9   5      389.08     -234.42    587.24 o 
  -7   9   5      150.43       63.73    280.21 o 
  -5   9   5       78.30      -54.14    163.50 o 
  -3   9   5     5727.69     5898.06    335.42 o 
  -1   9   5     5403.66     5510.79    266.25 o 
   1   9   5     1260.75     2246.76    310.52 o 
   3   9   5     4001.72     4265.56    486.03 o 
   5   9   5     9154.37     8183.26    755.99 o 
   7   9   5     8881.77     7857.53    786.14 o 
   9   9   5    11657.14    12958.86   1568.56 o 
  11   9   5     8920.48     9955.32   2179.17 o 
 -12  10   5     1777.10     2253.56    885.76 o 
 -10  10   5     1704.59     2206.18    798.67 o 
  -8  10   5     1575.53     1958.65    537.77 o 
  -6  10   5      566.05      666.82    342.89 o 
  -4  10   5      278.31      570.80    256.70 o 
  -2  10   5     8156.04     8865.38    375.85 o 
   0  10   5     6596.41     7531.03    412.03 o 
   2  10   5     5822.40     6817.75    613.47 o 
   4  10   5    10137.62    10480.21    756.29 o 
   6  10   5    13896.86    13107.55    922.16 o 
   8  10   5    12698.75    14155.00    995.98 o 
  10  10   5     9834.53    11338.23   2317.80 o 
 -11  11   5     1140.41     2017.41    901.00 o 
  -9  11   5     1897.31     3004.52    693.68 o 
  -7  11   5     1302.51     2039.27    577.37 o 
  -5  11   5     1180.07     1753.28    389.09 o 
  -3  11   5       23.68      294.21    210.05 o 
  -1  11   5      355.26      305.53    179.56 o 
   1  11   5      873.44      600.81    223.48 o 
   3  11   5    12655.61    13082.89    761.01 o 
   5  11   5    11584.84    13269.23    922.13 o 
   7  11   5    12294.86    14480.72   1040.80 o 
   9  11   5     8527.45    10213.44   1023.81 o 
  11  11   5     5419.42     5122.88   1048.34 o 
 -10  12   5      363.84      149.33    436.81 o 
  -8  12   5      270.56       71.96    417.63 o 
  -6  12   5      182.59      128.83    480.06 o 
  -4  12   5      491.88      388.74    253.12 o 
  -2  12   5     2969.57     2899.22    438.73 o 
   0  12   5      247.77      190.68    271.08 o 
   2  12   5     2646.90     2956.90    443.45 o 
   4  12   5     9208.83     8221.72    743.57 o 
   6  12   5     6598.31     6369.30    809.98 o 
   8  12   5     4264.65     4901.21    795.47 o 
  10  12   5     6589.21     6465.00   1155.67 o 
  -9  13   5       75.80        0.43    554.68 o 
  -7  13   5       16.05        8.58    532.69 o 
  -5  13   5        7.89      455.09    493.22 o 
  -3  13   5     3824.15     4624.74    553.63 o 
  -1  13   5     5509.04     6300.68    586.35 o 
   1  13   5      727.12      920.44    330.59 o 
   3  13   5     6805.43     6849.47    674.72 o 
   5  13   5     6306.49     5955.06    838.22 o 
   7  13   5     3446.03     3164.39    665.76 o 
   9  13   5     3658.16     4698.88    818.84 o 
  -8  14   5      153.71      399.01    649.42 o 
  -6  14   5      272.06      591.91    813.10 o 
  -4  14   5       25.93      206.49    392.94 o 
  -2  14   5      703.69     1030.49    447.97 o 
   0  14   5     1032.89     1074.56    368.16 o 
   2  14   5     2781.54     2834.02    489.71 o 
   4  14   5     7177.79     7251.24    993.06 o 
   6  14   5     6653.46     5818.24    823.66 o 
   8  14   5     3061.80     3952.95    760.23 o 
  -7  15   5      114.29       18.69    875.41 o 
  -5  15   5       42.85      215.28    475.00 o 
  -3  15   5      287.14      462.76    413.51 o 
  -1  15   5     1544.79     1987.46    565.93 o 
   1  15   5     2164.13     2316.54    579.79 o 
   3  15   5     3484.33     3396.96    580.67 o 
   5  15   5     3611.76     4609.76    886.36 o 
   7  15   5     3036.73     3214.70    899.31 o 
  -6  16   5       34.05      313.60    539.36 o 
  -4  16   5      167.34       38.39    482.80 o 
  -2  16   5      438.29      396.94    440.75 o 
   0  16   5      535.09      721.07    497.04 o 
   2  16   5      669.08      229.11    453.40 o 
   4  16   5      869.56     1354.20    548.92 o 
  -3  17   5      696.74      431.33    515.62 o 
  -1  17   5      389.86      292.94    484.65 o 
   1  17   5      183.38      358.15    479.17 o 
   3  17   5      166.27     -375.70    501.22 o 
 -14   0   6    20525.37    21380.45   2654.25 o 
 -12   0   6    22148.28    26171.82   2439.30 o 
 -10   0   6    28130.03    31100.26   2190.07 o 
  -8   0   6    58457.71    56178.60   2492.26 o 
  -6   0   6   126160.80   112067.48   2800.67 o 
  -4   0   6   184875.31   169741.42   2841.17 o 
  -2   0   6    92970.33    82483.83   2467.33 o 
   0   0   6    52794.05    56659.38   2269.51 o 
   2   0   6   255781.58   295382.47   8771.19 o 
   4   0   6    27450.10    29426.58    951.73 o 
   6   0   6    12779.25    12167.33    734.53 o 
   8   0   6    15625.28    12995.30   2610.64 o 
  10   0   6     1602.56     1349.85    542.07 o 
  12   0   6       36.28      -28.44    419.15 o 
  14   0   6       15.91     -477.50    498.00 o 
 -13   1   6    23747.75    23511.12   1764.61 o 
 -11   1   6    29117.64    29999.32   1680.44 o 
  -9   1   6    66044.70    63926.14   2029.94 o 
  -7   1   6    74464.93    70373.63   1908.13 o 
  -5   1   6   176216.95   171506.95   3959.57 o 
  -3   1   6    70735.27    65481.05   3422.18 o 
  -1   1   6   157479.52   152500.33   3045.14 o 
   1   1   6   117393.52   128851.58   1081.08 o 
   3   1   6   137624.50   156233.83   3845.57 o 
   5   1   6     2109.12     1852.34    235.46 o 
   7   1   6     9804.62     8515.63    500.73 o 
   9   1   6    11800.36     9121.62    865.15 o 
  11   1   6     2059.80     1666.57    400.15 o 
  13   1   6      595.28      457.26    386.51 o 
 -14   2   6    15931.46    20083.93   1977.64 o 
 -12   2   6    23943.41    27512.13   1778.81 o 
 -10   2   6    43287.23    38677.73   1705.22 o 
  -8   2   6    61655.40    54924.80   3922.19 o 
  -6   2   6    64532.11    64135.86   2238.36 o 
  -4   2   6    85928.55    90676.63   1232.78 o 
  -2   2   6    35882.93    35981.84    955.17 o 
   0   2   6    39063.10    44321.11   1016.28 o 
   2   2   6   121454.66   138549.81   2350.10 o 
   4   2   6    35223.36    33418.31    705.59 o 
   6   2   6    15336.84    12269.72    618.72 o 
   8   2   6    16399.35    13221.60    869.64 o 
  10   2   6     8061.33     6663.54    612.48 o 
  12   2   6     2468.82     2108.28    545.27 o 
  14   2   6      240.18      117.22    444.53 o 
 -13   3   6    13070.92    15531.80   1684.33 o 
 -11   3   6    19768.36    19424.04   1400.75 o 
  -9   3   6    29907.84    28847.67   1403.56 o 
  -7   3   6    40162.77    39810.95   1386.71 o 
  -5   3   6   129579.39   130778.96   3083.48 o 
  -3   3   6    72775.82    73794.28   1145.73 o 
  -1   3   6    48872.45    54173.86    948.15 o 
   1   3   6    22257.56    26220.45    399.16 o 
   3   3   6    51161.73    56873.18   3269.80 o 
   5   3   6    35565.52    33594.53   1441.15 o 
   7   3   6    16512.98    13566.59    592.30 o 
   9   3   6     3300.98     2870.33    406.72 o 
  11   3   6     1227.30      961.98    391.33 o 
  13   3   6      371.59      525.73    605.93 o 
 -14   4   6     9025.62    10759.41   2567.02 o 
 -12   4   6    17806.99    19162.53   1548.14 o 
 -10   4   6    23325.24    25333.29   2101.28 o 
  -8   4   6    43462.28    39779.67   2568.58 o 
  -6   4   6    65445.99    61313.54   1324.06 o 
  -4   4   6   107495.63   108941.38   1430.73 o 
  -2   4   6    74165.34    67689.62   1771.86 o 
   0   4   6   149836.48   148942.50   1099.87 o 
   2   4   6    95068.80   105792.54   3228.35 o 
   4   4   6    42027.66    46739.72   1626.05 o 
   6   4   6    22073.30    21401.35    977.56 o 
   8   4   6     2546.56     2376.98    359.11 o 
  10   4   6      267.76       41.27    275.68 o 
  12   4   6     1500.23     1048.30    626.36 o 
  14   4   6       43.12     -156.71    551.63 o 
 -13   5   6    13511.20    15258.59   1621.42 o 
 -11   5   6    23455.31    24408.76   1595.22 o 
  -9   5   6    31527.96    32747.88   1548.44 o 
  -7   5   6    48473.25    46764.43   1256.36 o 
  -5   5   6    61558.49    60497.18   1055.68 o 
  -3   5   6    27840.21    26098.77    629.52 o 
  -1   5   6    42685.43    41962.47    577.55 o 
   1   5   6    52088.11    54403.01   1031.96 o 
   3   5   6    49385.63    53192.03   2272.12 o 
   5   5   6    35061.40    36993.24    965.32 o 
   7   5   6    10874.52     8932.33    580.32 o 
   9   5   6     2434.86     1862.57    559.52 o 
  11   5   6     2990.75     3201.61    789.65 o 
  13   5   6      520.98      549.66    616.06 o 
 -14   6   6     7511.65     4887.94   1370.74 o 
 -12   6   6    13125.81    13508.31   1487.61 o 
 -10   6   6    15323.18    16706.30   1304.49 o 
  -8   6   6    37772.44    37581.41   2369.20 o 
  -6   6   6    46036.91    48494.08   1478.93 o 
  -4   6   6    65329.84    68257.01   1374.52 o 
  -2   6   6    28347.03    29218.03    801.20 o 
   0   6   6    11064.33    12856.37    511.79 o 
   2   6   6     7619.83     8270.23    495.09 o 
   4   6   6    12063.25    12415.95    525.20 o 
   6   6   6     6731.84     5505.53    589.01 o 
   8   6   6     4685.38     3841.41    711.28 o 
  10   6   6     5364.51     5698.45    934.78 o 
  12   6   6     2892.32     3780.22    923.26 o 
 -13   7   6     6323.24     6190.55   1624.64 o 
 -11   7   6     7319.19     7680.80   1087.03 o 
  -9   7   6    10967.12    12302.23   1125.11 o 
  -7   7   6    21546.63    21632.23    836.08 o 
  -5   7   6    21625.55    23199.28    738.17 o 
  -3   7   6    28373.12    29951.54    691.05 o 
  -1   7   6    53987.22    57716.88   1386.97 o 
   1   7   6    28561.22    26812.68    971.99 o 
   3   7   6    34455.97    35054.90   1322.15 o 
   5   7   6    11903.42    11267.21   1030.73 o 
   7   7   6     4338.46     4105.36    834.74 o 
   9   7   6     4944.56     4308.17    792.59 o 
  11   7   6     3729.46     3576.54   1397.22 o 
  13   7   6      377.80      464.90    657.07 o 
 -12   8   6     4255.57     3913.80   1018.84 o 
 -10   8   6     1230.85     1619.87    744.72 o 
  -8   8   6     5161.72     6252.89    535.16 o 
  -6   8   6     9573.38    10908.55    627.87 o 
  -4   8   6    11712.27    12041.70    535.00 o 
  -2   8   6    30079.29    28982.82    638.79 o 
   0   8   6    30482.14    30032.24    635.85 o 
   2   8   6    26314.25    26837.67    864.39 o 
   4   8   6    16789.59    18688.37    913.97 o 
   6   8   6     9207.68     9483.16    862.08 o 
   8   8   6     4576.01     3670.00    774.16 o 
  10   8   6     2786.48     2512.58    712.10 o 
  12   8   6      556.88      176.97    577.51 o 
 -11   9   6     2882.02     3575.25    988.04 o 
  -9   9   6     3076.74     3941.94    878.91 o 
  -7   9   6     8250.92     9461.41    623.85 o 
  -5   9   6     6357.44     6937.56    638.06 o 
  -3   9   6     3149.90     3019.74    345.52 o 
  -1   9   6    12172.78    12197.20    458.65 o 
   1   9   6     2735.66     2764.69    345.18 o 
   3   9   6     7117.00     7144.24    581.04 o 
   5   9   6     4614.38     4825.47    620.63 o 
   7   9   6     3993.27     3365.96    591.50 o 
   9   9   6     3234.04     4238.35    906.56 o 
  11   9   6     2275.34     2192.26    755.90 o 
 -12  10   6     2180.45     1995.20    890.43 o 
 -10  10   6     4502.52     5805.21   1139.51 o 
  -8  10   6     8201.41     8403.23    730.62 o 
  -6  10   6     9437.16    10059.29    748.51 o 
  -4  10   6     3405.76     3296.91    344.43 o 
  -2  10   6     5911.97     6398.19    426.02 o 
   0  10   6     2035.17     2376.17    296.34 o 
   2  10   6     1842.59     1830.49    368.92 o 
   4  10   6     1816.14     1660.27    421.19 o 
   6  10   6     1815.94     1835.63    469.12 o 
   8  10   6     1827.83     1968.26    523.08 o 
  10  10   6     3988.84     3627.13    948.62 o 
 -11  11   6      633.93      470.24    687.16 o 
  -9  11   6      837.05      928.57    495.65 o 
  -7  11   6     2244.63     2725.12    523.64 o 
  -5  11   6     4384.77     5099.67    739.69 o 
  -3  11   6     3277.54     2922.81    360.02 o 
  -1  11   6     7929.95     5955.02    743.26 o 
   1  11   6     2693.02     2518.09    331.92 o 
   3  11   6     5472.03     6024.03    603.51 o 
   5  11   6     4880.65     5434.24    692.85 o 
   7  11   6     1929.66     2395.00    552.08 o 
   9  11   6     1023.42      838.90    486.98 o 
  11  11   6      952.11     1804.84    817.38 o 
 -10  12   6       18.89      364.22    457.26 o 
  -8  12   6       11.42     -166.16    414.58 o 
  -6  12   6      212.80      130.98    507.76 o 
  -4  12   6      246.97      356.84    276.85 o 
  -2  12   6      381.24      677.74    331.57 o 
   0  12   6     3989.53     3869.31    385.66 o 
   2  12   6     4517.33     4721.75    532.01 o 
   4  12   6     6198.56     6463.57    709.21 o 
   6  12   6     5126.89     5002.15    716.49 o 
   8  12   6      651.04      653.93    459.32 o 
  10  12   6      663.09     1139.86    724.10 o 
  -9  13   6        0.21      329.75    593.64 o 
  -7  13   6       41.19      149.22    746.12 o 
  -5  13   6       26.68      -51.28    357.20 o 
  -3  13   6      308.87      401.79    335.55 o 
  -1  13   6      409.02      229.96    287.82 o 
   1  13   6       58.96      364.83    299.44 o 
   3  13   6       29.73      208.93    304.42 o 
   5  13   6      458.51      577.31    413.22 o 
   7  13   6      620.62     1191.87    522.58 o 
   9  13   6     1344.92     1374.08    557.51 o 
  -8  14   6       93.97      252.77    600.74 o 
  -6  14   6       80.86       39.34    407.99 o 
  -4  14   6      140.14      134.34    395.99 o 
  -2  14   6      168.78      127.36    304.96 o 
   0  14   6      245.06      191.52    303.83 o 
   2  14   6      163.21      231.13    322.63 o 
   4  14   6      119.83       79.09    468.36 o 
   6  14   6      310.96      350.86    423.86 o 
   8  14   6      850.27      752.11    523.96 o 
  -7  15   6      844.65      704.06   1018.71 o 
  -5  15   6      496.15      297.44    478.83 o 
  -3  15   6       22.43      122.27    387.85 o 
  -1  15   6       15.63       11.60    382.08 o 
   1  15   6        0.13      139.47    310.68 o 
   3  15   6      173.73      617.76    416.20 o 
   5  15   6      275.09      438.91    570.34 o 
   7  15   6      286.70      267.79    498.39 o 
  -6  16   6     1494.08     1559.27    686.75 o 
  -4  16   6      206.40       65.60    471.14 o 
  -2  16   6       42.35      -40.73    411.87 o 
   0  16   6       32.76     -244.75    405.75 o 
   2  16   6        5.28      260.05    376.46 o 
   4  16   6       10.60     -150.29    418.65 o 
  -3  17   6      462.39      -48.03    495.34 o 
  -1  17   6      978.79      277.95    487.90 o 
   1  17   6      766.65      226.00    489.53 o 
 -13   1   7        7.52     -124.53    588.57 o 
 -11   1   7       71.48      283.25    430.55 o 
  -9   1   7       99.67      402.26    351.21 o 
  -7   1   7     4897.89     5156.62    553.81 o 
  -5   1   7     1903.76     2526.20    314.90 o 
  -3   1   7     1843.80     1902.71    215.39 o 
  -1   1   7    26004.89    26564.94    481.57 o 
   1   1   7      150.17      283.30    102.58 o 
   3   1   7     2022.13     1432.14    320.42 o 
   5   1   7     3463.95     4439.92    333.50 o 
   7   1   7     1712.10     1634.32    287.20 o 
   9   1   7      137.75      182.34    229.00 o 
  11   1   7       11.66        8.68    279.82 o 
  13   1   7        9.58       -0.07    407.06 o 
 -14   2   7      197.37      388.76    706.59 o 
 -12   2   7      263.14      489.11    582.28 o 
 -10   2   7      830.46      601.57    431.37 o 
  -8   2   7     4205.65     4283.72    616.61 o 
  -6   2   7    23291.90    23089.73    919.60 o 
  -4   2   7    10410.91     9656.50    456.23 o 
  -2   2   7    14838.98    13922.10    404.40 o 
   0   2   7    31513.20    33542.09    484.15 o 
   2   2   7    32673.19    38482.47    598.25 o 
   4   2   7    20818.79    22006.82    658.75 o 
   6   2   7     8596.51     8360.54    562.97 o 
   8   2   7     1123.35     1169.55    291.03 o 
  10   2   7     1562.33     1350.91    357.15 o 
  12   2   7      404.23      324.92    384.77 o 
  14   2   7      234.42      -52.55    564.39 o 
 -13   3   7     1650.09     2582.67    870.46 o 
 -11   3   7     5584.61     6517.71    968.32 o 
  -9   3   7     3043.93     3015.89    589.58 o 
  -7   3   7     8112.41     8484.55    708.22 o 
  -5   3   7    12549.75    12259.60    514.06 o 
  -3   3   7     7392.77     8596.41    347.04 o 
  -1   3   7    11552.48    12337.69    398.35 o 
   1   3   7    27524.81    26734.13    771.82 o 
   3   3   7    44317.42    46290.63   2146.46 o 
   5   3   7    23987.28    24479.79    903.24 o 
   7   3   7    14731.19    14355.49    746.46 o 
   9   3   7    11964.68    10283.34   1144.93 o 
  11   3   7     5950.24     5575.29    712.91 o 
  13   3   7      743.18      706.03    598.07 o 
 -14   4   7     1746.54     2440.68    969.00 o 
 -12   4   7     4538.04     4705.45    954.98 o 
 -10   4   7     6390.76     6652.27    900.96 o 
  -8   4   7     9547.21     9610.13    843.23 o 
  -6   4   7    38739.48    38322.21   1057.85 o 
  -4   4   7    12586.01    12692.08    460.68 o 
  -2   4   7    14309.84    14103.62    338.46 o 
   0   4   7     4630.38     4701.51    216.69 o 
   2   4   7     4323.89     4825.37    243.86 o 
   4   4   7    11272.43    11619.90    554.55 o 
   6   4   7    14015.51    14180.84    668.64 o 
   8   4   7     5389.81     5091.87    540.02 o 
  10   4   7     9852.77     8278.27    764.53 o 
  12   4   7     2972.65     3049.03    813.53 o 
 -13   5   7     3502.22     3773.66    972.69 o 
 -11   5   7     5178.36     6155.60    994.96 o 
  -9   5   7     3829.45     4885.28    748.73 o 
  -7   5   7    33868.93    36097.27   1443.62 o 
  -5   5   7    34487.29    32790.29   1005.00 o 
  -3   5   7    32151.85    29662.37    746.37 o 
  -1   5   7    84053.31    85910.84   1483.42 o 
   1   5   7    68097.38    73823.47   1333.24 o 
   3   5   7    48462.59    57839.30   1269.38 o 
   5   5   7    30638.54    34602.11   1296.35 o 
   7   5   7     3135.55     2699.76    372.87 o 
   9   5   7     2191.36     1848.08    571.21 o 
  11   5   7     6217.33     5282.96    945.11 o 
  13   5   7     2203.41     2679.18   1271.05 o 
 -12   6   7     7230.56    10218.23   1343.74 o 
 -10   6   7     9039.71     9334.06   1082.01 o 
  -8   6   7     5835.38     6339.92    616.79 o 
  -6   6   7    38339.84    44193.49   1241.96 o 
  -4   6   7    47396.17    51975.45   1677.23 o 
  -2   6   7    84312.49    82794.68   2017.05 o 
   0   6   7    84411.77    91909.63   1345.34 o 
   2   6   7    64850.53    74055.65   1647.93 o 
   4   6   7    51595.36    58828.99   1259.04 o 
   6   6   7    38026.64    38058.70   1549.07 o 
   8   6   7    12787.90    10304.87   1020.46 o 
  10   6   7    15745.15    16298.86   1304.77 o 
  12   6   7     6908.09     6639.03   1380.09 o 
 -13   7   7     5179.81     5498.54   1644.89 o 
 -11   7   7    14890.32    17203.94   1452.34 o 
  -9   7   7    10272.40    11872.44   1104.23 o 
  -7   7   7    19486.41    23911.70   1057.60 o 
  -5   7   7    46812.89    51698.86   1417.32 o 
  -3   7   7    52520.36    55163.07   1732.53 o 
  -1   7   7    25679.26    29904.10   1145.94 o 
   1   7   7    41043.34    42654.55    985.18 o 
   3   7   7    60174.20    56987.23   2975.75 o 
   5   7   7    53195.99    47007.84   2490.88 o 
   7   7   7    31257.13    30692.54   1285.10 o 
   9   7   7    20890.20    20254.82   1702.52 o 
  11   7   7    12535.89    11730.97   1725.89 o 
  13   7   7     4562.61     5631.80   1125.41 o 
 -12   8   7     7457.33     9404.62   1568.46 o 
 -10   8   7    18325.51    18275.53   1388.71 o 
  -8   8   7    18804.44    19750.78    874.68 o 
  -6   8   7    44183.43    46102.53   1743.32 o 
  -4   8   7    57510.24    62866.66   2549.21 o 
  -2   8   7    56259.69    60406.96   2134.53 o 
   0   8   7    64630.57    63331.40   1064.50 o 
   2   8   7    74344.80    78682.01   2233.31 o 
   4   8   7    57335.11    59799.95   1584.52 o 
   6   8   7    38046.49    40749.10   3195.79 o 
   8   8   7    13246.22    11825.15   1129.70 o 
  10   8   7     9798.84     8472.96   1124.84 o 
  12   8   7     6518.49     5860.36   1708.75 o 
 -11   9   7     8782.16    12074.87   1536.88 o 
  -9   9   7    18073.30    21397.31   1244.32 o 
  -7   9   7    31874.56    34411.16   1157.52 o 
  -5   9   7    61640.89    61929.90   2261.45 o 
  -3   9   7    88776.66    89094.55   3524.06 o 
  -1   9   7    84584.16    82194.89   1143.92 o 
   1   9   7    61017.18    61340.61   2158.83 o 
   3   9   7    42135.96    48160.38   2166.30 o 
   5   9   7    36351.58    38916.30   1369.60 o 
   7   9   7    26022.27    27499.47   1293.88 o 
   9   9   7    10159.55    10083.66   1208.65 o 
  11   9   7     7795.75     7809.33   1423.70 o 
 -12  10   7     5490.77     7175.14   1363.87 o 
 -10  10   7    11331.79    14180.11   1655.69 o 
  -8  10   7    14766.32    17883.17    976.21 o 
  -6  10   7    25966.34    28807.08   1413.19 o 
  -4  10   7    44777.91    39589.46   3582.89 o 
  -2  10   7    29057.36    29228.63    871.11 o 
   0  10   7    34876.21    36017.71   1174.06 o 
   2  10   7    54278.68    53368.93   1876.19 o 
   4  10   7    52357.29    49612.45   1472.94 o 
   6  10   7    35051.43    37718.95   2187.12 o 
   8  10   7    19458.43    22286.36   1253.75 o 
  10  10   7    10217.86    12135.46   1404.14 o 
 -11  11   7     7636.87     9289.72   1467.18 o 
  -9  11   7    15167.25    20060.39   1277.28 o 
  -7  11   7    17210.73    22338.28   1480.27 o 
  -5  11   7    36478.32    42496.97   3595.28 o 
  -3  11   7    32351.21    32692.73   1063.32 o 
  -1  11   7    18134.23    17893.92    629.65 o 
   1  11   7    27433.12    25236.94    800.39 o 
   3  11   7    55143.39    50847.53   1979.08 o 
   5  11   7    32140.06    30828.89   1616.25 o 
   7  11   7    24042.64    27296.34   1702.05 o 
   9  11   7    16479.48    18491.94   1428.34 o 
 -10  12   7     8224.17    11526.48   1177.48 o 
  -8  12   7    17327.17    23491.77   2482.84 o 
  -6  12   7    25734.76    28407.42   1658.47 o 
  -4  12   7    53176.53    48661.61   2636.76 o 
  -2  12   7    50395.14    46437.25   1321.78 o 
   0  12   7    47519.32    44008.89   1017.45 o 
   2  12   7    45769.27    42965.30   1273.73 o 
   4  12   7    41623.54    41973.31   1722.51 o 
   6  12   7    16601.72    18301.91   1143.45 o 
   8  12   7    13638.15    14583.71   1211.37 o 
  10  12   7     9670.09    11676.38   1484.45 o 
  -9  13   7    10821.47    13191.70   2487.58 o 
  -7  13   7    17916.14    22812.72   2328.70 o 
  -5  13   7    28920.97    24743.53   1412.46 o 
  -3  13   7    38520.06    34737.30   1204.44 o 
  -1  13   7    46154.85    42076.81   1275.00 o 
   1  13   7    39124.61    37972.56   1252.23 o 
   3  13   7    47751.74    46190.57   1459.27 o 
   5  13   7    19368.66    21791.64   1390.00 o 
   7  13   7     9925.73    10739.32   1064.44 o 
   9  13   7     8362.10     8282.51   1009.58 o 
  -8  14   7    12217.50    14071.91   2115.30 o 
  -6  14   7    13068.42    11071.60   1384.76 o 
  -4  14   7    20255.54    17628.98   1204.75 o 
  -2  14   7    18747.38    17225.18    896.78 o 
   0  14   7    19238.62    17582.74    902.08 o 
   2  14   7    21211.97    19401.27    991.46 o 
   4  14   7    23079.28    21154.37   2031.46 o 
   6  14   7    11547.29    12057.40   1077.91 o 
   8  14   7    12718.62    13896.20   1241.06 o 
  -7  15   7     8189.42     8143.88   1130.11 o 
  -5  15   7    10046.61     8476.08   1039.65 o 
  -3  15   7    12682.15    10744.53   1316.22 o 
  -1  15   7    12840.57    10455.84    782.56 o 
   1  15   7    13004.19    11949.01    947.64 o 
   3  15   7    19812.32    18605.72   1122.97 o 
   5  15   7    12453.29    13288.44   1373.03 o 
  -4  16   7    13986.20    11735.50   1356.72 o 
  -2  16   7    13850.84    12383.40   1128.26 o 
   0  16   7    13228.20    11484.93   1122.17 o 
   2  16   7    12073.98    10953.54    894.22 o 
   4  16   7    10106.04     9304.90    958.36 o 
  -1  17   7    10770.72    10219.27   1137.25 o 
   1  17   7    10391.20    11043.36   1192.36 o 
 -14   0   8      133.49      900.33   1084.13 o 
 -12   0   8     3341.53     4984.52   1327.13 o 
 -10   0   8     3106.81     4208.80   1021.83 o 
  -8   0   8    19776.58    18056.41   1392.55 o 
  -6   0   8    28838.87    25561.22   1401.89 o 
  -4   0   8    61846.14    56097.51   1677.60 o 
  -2   0   8   150733.80   159259.02   2859.86 o 
   0   0   8   142691.00   160348.38   4845.88 o 
   2   0   8    35191.09    39026.56    872.60 o 
   4   0   8   225288.97   268882.16  12955.06 o 
   6   0   8    32968.64    32546.58   2634.01 o 
   8   0   8    44377.32    36456.05   3990.73 o 
  10   0   8    41146.54    34553.36   1739.91 o 
  12   0   8    34019.76    28280.08   1652.85 o 
  14   0   8    15081.97    15199.66   2124.65 o 
 -13   1   8     1575.56     2217.78    809.37 o 
 -11   1   8     2699.64     2763.91    691.57 o 
  -9   1   8     7421.44     7933.62    852.84 o 
  -7   1   8    23773.72    26435.14   1113.42 o 
  -5   1   8    22140.02    21954.12    736.91 o 
  -3   1   8    69945.34    67828.90   1305.36 o 
  -1   1   8    88611.13    90622.26   2439.85 o 
   1   1   8    62310.38    69426.15    884.17 o 
   3   1   8   133845.92   157798.88   2554.23 o 
   5   1   8   146508.78   167234.25   2791.93 o 
   7   1   8    54608.05    49701.61   2198.38 o 
   9   1   8    44919.87    36546.53   1093.86 o 
  11   1   8    35721.03    28787.43   1105.07 o 
  13   1   8    20561.35    17184.69   1682.39 o 
 -14   2   8      314.49      502.63    728.16 o 
 -12   2   8     2050.00     1591.13    659.77 o 
 -10   2   8     2220.48     1996.42    544.07 o 
  -8   2   8     5716.32     5880.25    702.50 o 
  -6   2   8    15170.89    14522.78    667.35 o 
  -4   2   8    29794.31    30428.01   1111.13 o 
  -2   2   8    55946.96    55645.67   1185.59 o 
   0   2   8   105503.89   100951.24   4107.63 o 
   2   2   8    91629.32    98428.78   1078.73 o 
   4   2   8   166396.73   190912.97   6444.45 o 
   6   2   8    72508.75    65635.11   4524.92 o 
   8   2   8    63860.68    54663.94   2341.19 o 
  10   2   8    29429.61    23266.54    939.15 o 
  12   2   8    22729.11    17415.58   1305.78 o 
 -13   3   8      803.67      703.76    701.93 o 
 -11   3   8     1058.45     1500.72    654.22 o 
  -9   3   8     6468.18     7629.51    851.05 o 
  -7   3   8     7629.95     8844.27    713.23 o 
  -5   3   8    43706.57    41723.27    958.13 o 
  -3   3   8    60840.32    58247.70   1362.76 o 
  -1   3   8    30975.76    33077.79    858.68 o 
   1   3   8    45580.63    46638.85   1398.09 o 
   3   3   8    55508.05    59111.18   1723.19 o 
   5   3   8    49744.38    54833.75   2314.67 o 
   7   3   8    61166.56    58754.30   1321.09 o 
   9   3   8    30613.10    26717.33   1088.13 o 
  11   3   8    23302.37    19724.27   1659.77 o 
  13   3   8    14926.87    14796.19   2457.99 o 
 -14   4   8      496.15     1093.43    786.34 o 
 -12   4   8      555.67      895.44    599.94 o 
 -10   4   8     7304.66     7475.53    922.21 o 
  -8   4   8     8519.22     7235.99    752.80 o 
  -6   4   8    25129.98    25854.58   1633.67 o 
  -4   4   8    68527.09    70974.36   1764.91 o 
  -2   4   8    74733.37    75456.93   2054.94 o 
   0   4   8    14430.42    14848.22    446.79 o 
   2   4   8    47588.10    61743.65   1199.82 o 
   4   4   8    45526.90    51475.29   2862.61 o 
   6   4   8    51881.07    53885.95   1429.98 o 
   8   4   8    30978.37    24619.97    968.75 o 
  10   4   8    18546.68    15621.29   1228.20 o 
  12   4   8    19546.15    17261.74   1942.40 o 
 -13   5   8     1012.68     1808.34    795.09 o 
 -11   5   8     2101.24     2707.61    728.34 o 
  -9   5   8     9079.51     7697.10   1216.53 o 
  -7   5   8     3468.28     3224.62    468.43 o 
  -5   5   8    31019.31    32635.44    982.32 o 
  -3   5   8    64209.98    66493.12   1319.39 o 
  -1   5   8    64362.07    57621.17   3003.78 o 
   1   5   8    81577.20    82751.54    895.11 o 
   3   5   8    86140.28    95622.01   1646.65 o 
   5   5   8    52394.45    52973.37   1269.71 o 
   7   5   8    63059.00    56319.65   1287.97 o 
   9   5   8    20047.22    17537.39   1545.20 o 
  11   5   8    19865.07    18622.70   1573.24 o 
  13   5   8    11526.42    11571.39   4627.81 o 
 -12   6   8     1599.90     1127.78    643.08 o 
 -10   6   8     5583.31     5404.57    868.98 o 
  -8   6   8      942.49     1580.68    389.23 o 
  -6   6   8    12803.91    13429.57    595.78 o 
  -4   6   8    16582.08    16027.97    615.28 o 
  -2   6   8    34859.27    36275.61   1225.34 o 
   0   6   8    16183.75    15255.61    433.33 o 
   2   6   8    63376.11    66191.55    794.98 o 
   4   6   8    45056.29    47872.29    796.36 o 
   6   6   8    71745.43    73295.75   2862.62 o 
   8   6   8    35022.59    31450.38   1662.03 o 
  10   6   8    16033.81    15072.14   1266.49 o 
  12   6   8    10598.19    10086.09   1326.07 o 
 -13   7   8     1281.95     1545.20   1046.75 o 
 -11   7   8     3517.10     4123.12    877.51 o 
  -9   7   8     3842.02     4234.19   1115.29 o 
  -7   7   8     2753.81     3149.44    435.13 o 
  -5   7   8    16360.55    17680.16    792.75 o 
  -3   7   8    18992.40    19288.01    532.61 o 
  -1   7   8    18521.56    20693.11    943.12 o 
   1   7   8    21515.76    21782.46    537.40 o 
   3   7   8    32103.18    36724.13   1932.48 o 
   5   7   8    21412.23    20878.03    968.51 o 
   7   7   8    15999.55    16121.25   1140.38 o 
   9   7   8     4339.07     3765.18    788.70 o 
  11   7   8     9117.44     8897.87   1735.23 o 
 -12   8   8     1712.80     1380.09    943.94 o 
 -10   8   8     5555.75     6534.66   1034.97 o 
  -8   8   8     4235.92     5538.98    556.19 o 
  -6   8   8    18009.47    16875.30    795.45 o 
  -4   8   8    10425.83    10458.15    503.08 o 
  -2   8   8    25139.09    27486.99    995.29 o 
   0   8   8    10721.88    10658.96    601.19 o 
   2   8   8    10344.43    11466.77    649.62 o 
   4   8   8     7647.95     8533.90    657.09 o 
   6   8   8     5814.64     5718.44    673.93 o 
   8   8   8     1827.26     1450.82    572.58 o 
  10   8   8     6812.37     6788.65   1091.66 o 
  12   8   8     5088.93     5533.11   1143.32 o 
 -11   9   8     1785.59     2567.84    998.46 o 
  -9   9   8     1948.36     2561.21    622.48 o 
  -7   9   8     5483.96     6189.41    557.29 o 
  -5   9   8     6101.64     6619.74    465.82 o 
  -3   9   8     4569.21     4754.76    317.26 o 
  -1   9   8    14970.74    15466.81    549.94 o 
   1   9   8    10121.82    10692.31    754.24 o 
   3   9   8     9761.63     9941.85    701.90 o 
   5   9   8    12102.04    11881.12    838.99 o 
   7   9   8     7918.47     7773.94    928.43 o 
   9   9   8     4864.71     4901.93    930.71 o 
  11   9   8     4827.90     5235.62   2076.36 o 
 -10  10   8     1356.99     1423.05    765.92 o 
  -8  10   8      729.87     1258.31    429.70 o 
  -6  10   8     4171.03     4930.11    448.89 o 
  -4  10   8      323.25      553.79    186.15 o 
  -2  10   8     2986.64     3041.88    318.41 o 
   0  10   8    11731.24    10376.99    505.69 o 
   2  10   8    13286.19    11830.62    688.82 o 
   4  10   8     9424.32    11127.58    811.75 o 
   6  10   8     8356.31     8685.88    835.84 o 
   8  10   8     4872.34     5507.78    748.88 o 
  10  10   8     3283.26     3247.91    884.69 o 
 -11  11   8     1196.99     2449.29    945.03 o 
  -9  11   8     1884.70     2752.60    670.16 o 
  -7  11   8     5548.40     7711.56    765.97 o 
  -5  11   8     7426.44     8722.94    798.65 o 
  -3  11   8     2789.53     3091.60    341.15 o 
  -1  11   8     3135.58     3566.21    364.75 o 
   1  11   8     3866.74     3847.81    405.13 o 
   3  11   8     1128.22     1394.09    387.27 o 
   5  11   8      738.15     1045.66    411.87 o 
   7  11   8     1341.97     1375.98    503.58 o 
   9  11   8     1752.21     1856.75    688.09 o 
 -10  12   8     1035.34      731.02    744.83 o 
  -8  12   8     2033.07     3145.81    968.87 o 
  -6  12   8     4416.91     5426.77    761.90 o 
  -4  12   8     3928.90     3754.11    597.01 o 
  -2  12   8     2815.11     2943.80    451.59 o 
   0  12   8      871.78     1408.22    296.19 o 
   2  12   8      140.04      284.20    292.27 o 
   4  12   8       70.80      152.87    326.00 o 
   6  12   8      114.16      163.65    381.72 o 
   8  12   8      120.02      296.67    439.54 o 
  -9  13   8      658.04     2012.50   1433.05 o 
  -7  13   8      434.55      190.03    794.41 o 
  -5  13   8      376.08      314.61    341.81 o 
  -3  13   8      243.74      199.74    310.45 o 
  -1  13   8      123.10      423.64    306.70 o 
   1  13   8       89.54      228.80    258.70 o 
   3  13   8        9.31      130.59    338.20 o 
   5  13   8      178.12      384.67    427.77 o 
   7  13   8       77.42       33.23    423.23 o 
   9  13   8        2.48     -219.57    434.21 o 
  -6  14   8       88.63       82.12    475.45 o 
  -4  14   8      111.91      -13.08    387.74 o 
  -2  14   8       32.91      198.12    325.93 o 
   0  14   8      257.48       95.15    319.92 o 
   2  14   8      206.17      244.74    350.14 o 
   4  14   8        7.23       48.56    372.69 o 
   6  14   8        5.57       73.53    435.60 o 
  -7  15   8      480.83      439.95    595.72 o 
  -5  15   8      222.48      571.85    510.29 o 
  -3  15   8       93.04      138.24    424.41 o 
  -1  15   8       28.98     -128.56    305.64 o 
   1  15   8      145.27      139.16    356.30 o 
   3  15   8      330.56      411.83    423.72 o 
   5  15   8      586.86      447.07    603.17 o 
  -4  16   8       68.25      158.88    473.68 o 
  -2  16   8       31.34      196.93    455.59 o 
   0  16   8       48.17      100.32    363.06 o 
   2  16   8      644.67      626.85    446.13 o 
   4  16   8      885.25     1271.27    519.18 o 
  -1  17   8       13.89     -361.38    463.04 o 
 -13   1   9      131.65      257.89    615.34 o 
 -11   1   9       96.73      291.37    453.77 o 
  -9   1   9       16.37      -30.10    279.68 o 
  -7   1   9       37.29      155.46    246.56 o 
  -5   1   9      222.18      687.73    296.83 o 
  -3   1   9     1032.01      915.93    162.88 o 
  -1   1   9     1249.04     1392.39    153.25 o 
   1   1   9     8259.96     7277.37    293.00 o 
   3   1   9     1837.05     1205.90    459.02 o 
   5   1   9     1095.13     1941.01    267.33 o 
   7   1   9       16.79       83.51    182.88 o 
   9   1   9     1678.69     2101.69    381.60 o 
  11   1   9     1947.13     1962.59    430.86 o 
  13   1   9      419.19      485.11    438.29 o 
 -14   2   9      196.71      522.67    728.43 o 
 -12   2   9     1409.32     1708.81    680.42 o 
 -10   2   9     2337.29     3081.81    968.87 o 
  -8   2   9     3451.22     3915.86    616.38 o 
  -6   2   9       86.05      -30.78    172.96 o 
  -4   2   9     4768.31     4559.07    352.20 o 
  -2   2   9     5029.75     5057.60    236.60 o 
   0   2   9     9334.04     9180.31    373.22 o 
   2   2   9     1158.87     1320.50    164.68 o 
   4   2   9      494.85      706.59    165.01 o 
   6   2   9      255.38      257.99    188.38 o 
   8   2   9       87.70      230.50    222.43 o 
  10   2   9      305.75       20.80    284.58 o 
  12   2   9      230.99      246.06    383.09 o 
 -13   3   9      985.82     1651.17    724.33 o 
 -11   3   9     2990.53     3468.47    776.26 o 
  -9   3   9    11036.25    10667.60   1062.32 o 
  -7   3   9     7448.27     6533.98    568.50 o 
  -5   3   9     1620.71     1362.69    263.47 o 
  -3   3   9     5197.38     5075.72    291.60 o 
  -1   3   9     4589.66     4068.66    500.85 o 
   1   3   9     7054.08     6763.97    282.36 o 
   3   3   9     1722.83     1559.10    172.15 o 
   5   3   9      123.44      294.66    155.26 o 
   7   3   9     1084.14     1355.76    286.89 o 
   9   3   9       92.35       71.65    261.68 o 
  11   3   9      303.64      -49.61    314.46 o 
  13   3   9      150.57       18.69    525.17 o 
 -14   4   9     1536.18     1772.71    816.47 o 
 -12   4   9     1715.94     1219.68    633.86 o 
 -10   4   9     1663.90     1245.88    491.41 o 
  -8   4   9     3965.57     3238.43    866.06 o 
  -6   4   9      901.95      679.01    207.85 o 
  -4   4   9     6816.95     6397.33    376.52 o 
  -2   4   9       79.98      149.05     95.36 o 
   0   4   9     4580.77     4901.84    239.71 o 
   2   4   9     1390.66     1570.79    171.61 o 
   4   4   9       41.86      191.16    118.68 o 
   6   4   9     2861.43     2869.26    357.97 o 
   8   4   9     1371.41     1265.51    334.13 o 
  10   4   9     1937.34     2229.42    658.68 o 
  12   4   9      860.33      828.99    595.87 o 
 -13   5   9     3512.39     2721.51    910.91 o 
 -11   5   9     2407.90     2739.58    710.46 o 
  -9   5   9     1463.13     1499.93    520.69 o 
  -7   5   9     3391.95     3784.79    491.05 o 
  -5   5   9     5069.00     5891.38    395.90 o 
  -3   5   9     7800.78     7078.89    367.65 o 
  -1   5   9     2147.11     1768.43    167.00 o 
   1   5   9    20716.07    20250.07    482.41 o 
   3   5   9      853.95      814.90    165.26 o 
   5   5   9       80.25       41.79    139.33 o 
   7   5   9      104.38       52.25    323.27 o 
   9   5   9      224.52      451.25    413.74 o 
  11   5   9     2114.91     1679.23    659.76 o 
  13   5   9     1515.40     1347.67    701.87 o 
 -12   6   9     4121.77     5629.63   1327.13 o 
 -10   6   9     5832.28     7051.93   1116.84 o 
  -8   6   9     9909.97    10580.66    749.89 o 
  -6   6   9    15397.11    13214.39   3778.26 o 
  -4   6   9    15025.21    16311.66    581.14 o 
  -2   6   9     1289.98     1180.98    175.31 o 
   0   6   9      839.90      845.15    162.64 o 
   2   6   9       97.34      269.61    124.70 o 
   4   6   9     1312.88     1188.81    328.01 o 
   6   6   9     2252.74     1847.34    827.12 o 
   8   6   9      333.91       93.44    379.42 o 
  10   6   9     1046.77     1120.67    560.72 o 
  12   6   9     1255.38     1008.00    686.93 o 
 -13   7   9     4388.89     5246.20   1654.24 o 
 -11   7   9     6437.23     7741.18   1797.54 o 
  -9   7   9     8248.02     8326.95    770.74 o 
  -7   7   9    10834.65    10313.89    626.60 o 
  -5   7   9     5954.89     5706.68    431.66 o 
  -3   7   9     6947.76     7608.58    394.22 o 
  -1   7   9      209.98      480.13    148.92 o 
   1   7   9      477.95     1002.93    263.29 o 
   3   7   9      607.72      505.29    278.51 o 
   5   7   9     3411.52     3780.51    525.51 o 
   7   7   9     4218.96     4143.57    741.39 o 
   9   7   9      506.30      191.89    463.80 o 
  11   7   9      852.28     1250.68    681.21 o 
 -12   8   9     4792.20     3012.52   1208.74 o 
 -10   8   9     6489.39     6512.73   1018.90 o 
  -8   8   9     5692.13     6611.13    692.51 o 
  -6   8   9     9586.99     9832.24    571.28 o 
  -4   8   9     4428.09     3746.31    360.80 o 
  -2   8   9     2959.68     2574.32    255.55 o 
   0   8   9     5275.20     4800.31    359.84 o 
   2   8   9     1344.77      944.40    301.81 o 
   4   8   9       14.85      -13.28    238.97 o 
   6   8   9      623.03     1056.01    388.14 o 
   8   8   9      745.11      710.22    470.31 o 
  10   8   9      983.88      865.41    621.42 o 
  12   8   9     1903.03     1775.43    763.28 o 
 -11   9   9     4428.07     3526.66   1043.69 o 
  -9   9   9     4691.19     4564.51    873.12 o 
  -7   9   9    12133.15    13091.05    772.96 o 
  -5   9   9     8458.25     8595.93    788.25 o 
  -3   9   9     2752.05     2926.93    277.64 o 
  -1   9   9     5726.73     5092.98    373.49 o 
   1   9   9     8269.66     7521.85    557.22 o 
   3   9   9     1692.97     1690.57    400.11 o 
   5   9   9       30.88       85.92    286.90 o 
   7   9   9     1649.94     1509.48    463.98 o 
   9   9   9     2367.03     2185.25    725.92 o 
  11   9   9     2509.71     2653.84    842.68 o 
 -10  10   9     6685.22     7695.09   1319.52 o 
  -8  10   9     7671.84     9346.31    828.48 o 
  -6  10   9     8090.60     9117.94    579.44 o 
  -4  10   9     1662.41     2464.93    302.66 o 
  -2  10   9      675.59      898.10    237.94 o 
   0  10   9     1101.02     1163.24    255.11 o 
   2  10   9      128.71      463.96    276.33 o 
   4  10   9       15.85      241.84    316.77 o 
   6  10   9     1353.75     1037.68    429.32 o 
   8  10   9     1491.81     1060.90    484.18 o 
  10  10   9      516.85      593.40    628.08 o 
 -11  11   9     4840.85     5802.71   1285.07 o 
  -9  11   9     7231.78     9543.07   1006.97 o 
  -7  11   9     7544.58     9246.01    851.31 o 
  -5  11   9     5145.10     5339.46    534.63 o 
  -3  11   9     3939.99     3779.72    381.97 o 
  -1  11   9     2064.31     2377.76    326.15 o 
   1  11   9       30.37       86.63    210.15 o 
   3  11   9       73.97       56.92    283.59 o 
   5  11   9      965.56     1322.72    462.40 o 
   7  11   9     1007.08     1109.55    470.67 o 
   9  11   9      193.00     -186.21    486.85 o 
 -10  12   9     3555.96     4378.61   1445.51 o 
  -8  12   9     5084.72     7747.81   2090.38 o 
  -6  12   9     5749.82     5612.29    936.84 o 
  -4  12   9     5392.97     4873.61    584.96 o 
  -2  12   9     2710.92     2366.24    337.33 o 
   0  12   9     2010.26     1727.93    316.89 o 
   2  12   9     1506.18     1501.50    406.27 o 
   4  12   9      280.23        1.02    316.40 o 
   6  12   9      719.48      782.77    436.08 o 
   8  12   9      799.03      486.07    467.60 o 
  -9  13   9     2411.73     4186.99   1704.08 o 
  -5  13   9     3777.80     3812.97    587.46 o 
  -3  13   9     3537.42     3672.83    540.07 o 
  -1  13   9     1737.96     1908.15    409.69 o 
   1  13   9     1151.91     1074.91    306.35 o 
   3  13   9      866.99     1430.58    445.26 o 
   5  13   9      226.83      352.95    412.64 o 
   7  13   9      229.72       11.74    396.06 o 
  -6  14   9     1602.09     1764.65    628.10 o 
  -4  14   9     2943.45     2635.28    523.54 o 
  -2  14   9     1284.13     1276.04    417.07 o 
   0  14   9      468.35      541.54    367.34 o 
   2  14   9       62.32      207.28    346.42 o 
   4  14   9      166.47      202.32    399.95 o 
   6  14   9      152.65       86.52    443.50 o 
  -5  15   9     1558.80      927.11    573.94 o 
  -3  15   9     1172.91     1140.24    555.19 o 
  -1  15   9       91.60      -28.65    326.28 o 
   1  15   9       22.51      -65.67    335.51 o 
   3  15   9       20.32      323.60    418.49 o 
   5  15   9       54.36      315.20    449.76 o 
  -4  16   9     1512.80      753.97    568.64 o 
  -2  16   9     1265.53     1726.77    612.28 o 
   0  16   9     1489.98     1832.54    505.46 o 
   2  16   9      454.84      274.62    418.80 o 
   4  16   9       48.07     -141.11    420.51 o 
 -14   0  10    11138.52    11919.22   2177.61 o 
 -12   0  10    23513.54    27305.80   2510.95 o 
 -10   0  10    34908.06    38078.58   2411.26 o 
  -8   0  10    66586.35    59181.77   2411.26 o 
  -6   0  10    95258.44    89986.08   2641.79 o 
  -4   0  10   183550.06   166911.88   2320.02 o 
  -2   0  10   289109.25   287697.34   6364.60 o 
   0   0  10   194668.25   206103.44   2443.97 o 
   2   0  10    80454.20    88662.88   3105.98 o 
   4   0  10   118114.30   140852.55   6297.62 o 
   6   0  10    42757.38    49626.82   3266.42 o 
   8   0  10    14652.50    14149.03    976.69 o 
  10   0  10     8911.50     7656.60    951.35 o 
  12   0  10     7461.25     6978.32   1479.78 o 
 -13   1  10    17407.78    17207.79   1675.81 o 
 -11   1  10    36182.78    34881.76   1799.04 o 
  -9   1  10    55534.52    52859.98   1811.23 o 
  -7   1  10    89899.02    80882.32   1952.60 o 
  -5   1  10    98001.97    94608.22   1696.44 o 
  -3   1  10   197587.61   189947.77   3962.49 o 
  -1   1  10   147196.92   163111.27   5233.83 o 
   1   1  10   178566.63   190063.91   1684.42 o 
   3   1  10    71993.00    77101.45   3745.69 o 
   5   1  10    83360.63    88997.12   2023.91 o 
   7   1  10    28458.34    31902.14   1126.03 o 
   9   1  10    22875.28    21811.14    883.54 o 
  11   1  10    16107.04    13669.41    954.02 o 
  13   1  10     5342.29     4073.08    731.71 o 
 -14   2  10     9740.78    11734.92   1553.34 o 
 -12   2  10    25627.77    25905.55   1690.70 o 
 -10   2  10    41502.36    38406.56   1690.56 o 
  -8   2  10    52788.96    51736.98   5810.08 o 
  -6   2  10    73957.50    71456.59   2754.21 o 
  -4   2  10    74448.56    71340.38   1842.95 o 
  -2   2  10    61237.74    62884.25    759.85 o 
   0   2  10    93737.93    85232.72  13183.85 o 
   2   2  10    91402.03   101951.98   1884.07 o 
   4   2  10   108101.53   114665.28   3544.76 o 
   6   2  10    60688.22    64024.46   2448.86 o 
   8   2  10    44317.82    44861.30   1359.15 o 
  10   2  10    26076.05    23198.74   1115.29 o 
  12   2  10    10482.63     8368.60    899.06 o 
 -13   3  10    10079.87    12226.80   1488.86 o 
 -11   3  10    20642.13    20814.55   1435.76 o 
  -9   3  10    34169.52    33560.36   2817.81 o 
  -7   3  10    57144.47    54085.14   2755.79 o 
  -5   3  10    79536.38    79490.36   2157.38 o 
  -3   3  10    87544.12    85703.33   1912.41 o 
  -1   3  10    80379.64    79203.80   8092.30 o 
   1   3  10    97776.24   107667.29   3993.67 o 
   3   3  10    61159.91    70133.18   1207.78 o 
   5   3  10    72083.56    79297.34   1844.50 o 
   7   3  10    29854.46    29400.86   1019.98 o 
   9   3  10    16385.03    13739.81    874.98 o 
  11   3  10     9341.84     8811.10   1137.42 o 
  13   3  10     3187.34     2689.22   1037.40 o 
 -12   4  10    12788.15    13334.61   1961.10 o 
 -10   4  10    28587.90    29180.17   3024.98 o 
  -8   4  10    57030.48    60533.99   2851.20 o 
  -6   4  10    91354.17    86280.45   1554.48 o 
  -4   4  10    77560.74    70722.65   1064.83 o 
  -2   4  10   117340.10   110983.77   1778.14 o 
   0   4  10   162917.48   175777.67   6835.58 o 
   2   4  10    99878.09   103906.43   1542.29 o 
   4   4  10    58461.77    66634.88   1699.71 o 
   6   4  10    27613.71    28244.86    881.72 o 
   8   4  10    11964.24    12732.39    742.41 o 
  10   4  10     8855.75     6879.20    983.79 o 
  12   4  10     5371.01     4851.65    969.84 o 
 -13   5  10    10758.90    11921.13   1470.87 o 
 -11   5  10    18252.53    17152.01   1346.34 o 
  -9   5  10    36373.22    36871.68   1611.85 o 
  -7   5  10    55629.66    56892.69   3493.17 o 
  -5   5  10    77781.91    74388.55   1199.73 o 
  -3   5  10    52925.07    50484.13   1061.80 o 
  -1   5  10    59625.36    56435.66    854.69 o 
   1   5  10    91243.12    94536.96   1310.30 o 
   3   5  10    74512.95    76715.54   1954.66 o 
   5   5  10    51242.18    49664.64   1028.28 o 
   7   5  10    27715.62    26459.21   1381.06 o 
   9   5  10    17179.70    16632.94   1254.30 o 
  11   5  10     8430.71     6990.96   1087.30 o 
 -12   6  10    11803.92    13197.95   1448.36 o 
 -10   6  10    18511.91    18259.50   1414.36 o 
  -8   6  10    23147.82    23490.10   1712.50 o 
  -6   6  10    47723.13    47182.09   1048.57 o 
  -4   6  10    58864.09    57995.64   1046.13 o 
  -2   6  10    40001.87    41600.23    778.24 o 
   0   6  10    30140.00    31844.37    721.70 o 
   2   6  10    51749.30    60711.77   1300.52 o 
   4   6  10    40710.92    38313.96   3463.31 o 
   6   6  10    18556.37    18144.59   1109.56 o 
   8   6  10    21570.06    21324.24   1410.25 o 
  10   6  10    12481.55    11996.56   1306.51 o 
  12   6  10     5399.22     5573.76   1062.13 o 
 -13   7  10     6440.04     8030.68   1908.13 o 
 -11   7  10     8484.26     8645.99   1172.84 o 
  -9   7  10    17692.69    17204.19   1171.52 o 
  -7   7  10    18154.82    18275.19    955.28 o 
  -5   7  10    29817.10    29793.64    849.17 o 
  -3   7  10    47806.65    46098.57    804.34 o 
  -1   7  10    43323.88    39585.89    775.64 o 
   1   7  10    46123.36    46890.14   1163.43 o 
   3   7  10    39530.30    40297.12   1227.73 o 
   5   7  10    17014.63    17264.42    902.67 o 
   7   7  10    10369.37    10822.70   2093.50 o 
   9   7  10    12030.74    10863.90   1232.96 o 
  11   7  10     5134.66     5046.64   1018.59 o 
 -12   8  10     4752.44     5573.31   1610.62 o 
 -10   8  10     5712.27     7752.11   1087.07 o 
  -8   8  10    10062.50    12366.63    902.56 o 
  -6   8  10    12360.24    14353.65    676.46 o 
  -4   8  10    26379.40    24561.69    953.72 o 
  -2   8  10    44177.00    39870.78   1137.98 o 
   0   8  10    28830.35    26309.40    770.26 o 
   2   8  10    21576.90    20849.51    880.51 o 
   4   8  10    21458.12    21283.52    993.42 o 
   6   8  10     9287.51    10123.36    844.97 o 
   8   8  10     9664.06     8653.35   1083.41 o 
  10   8  10     3448.89     3232.57    917.46 o 
 -11   9  10     3712.93     3395.70   1289.74 o 
  -9   9  10     6702.51     8126.59    831.68 o 
  -7   9  10     6383.46     6068.38    592.40 o 
  -5   9  10     6502.27     6610.02    518.82 o 
  -3   9  10    11990.79    12198.49    489.50 o 
  -1   9  10     9708.86    10491.70    489.60 o 
   1   9  10    13996.55    13099.56    690.37 o 
   3   9  10    11258.63    12361.45    790.83 o 
   5   9  10     9995.74    10240.87   1020.85 o 
   7   9  10     8456.31     8330.14    838.16 o 
   9   9  10     6683.69     5525.70   1007.74 o 
  11   9  10     2524.14     2633.68    870.36 o 
 -10  10  10     4915.01     4873.46    832.12 o 
  -8  10  10     8024.49     8783.39   1036.46 o 
  -6  10  10     5182.98     5495.77    557.37 o 
  -4  10  10     7123.95     6853.94    612.81 o 
  -2  10  10     4940.00     4963.28    400.68 o 
   0  10  10     6804.17     6512.88    457.61 o 
   2  10  10     7533.78     7545.06    639.66 o 
   4  10  10     6322.57     6614.09    914.86 o 
   6  10  10     4752.46     4698.48    677.21 o 
   8  10  10     8406.85     9133.99    928.62 o 
  10  10  10     3431.69     4065.87    967.53 o 
  -9  11  10     3128.70     4188.77    820.05 o 
  -7  11  10     3605.84     4280.40    909.67 o 
  -5  11  10     5178.43     5425.03    480.80 o 
  -3  11  10    10373.89     9167.37    509.32 o 
  -1  11  10     6096.34     5557.15    437.02 o 
   1  11  10     6649.13     5742.47    480.95 o 
   3  11  10     3510.54     3475.31    562.55 o 
   5  11  10     4934.96     5310.02    710.13 o 
   7  11  10     3126.64     3288.55    635.33 o 
   9  11  10     1506.26     1359.03    677.36 o 
 -10  12  10      366.24     1623.08   1514.05 o 
  -8  12  10     1032.15     1574.16    746.16 o 
  -6  12  10      699.21     1186.42    484.74 o 
  -4  12  10     1284.59     1633.18    421.46 o 
  -2  12  10     1417.88     1665.02    317.25 o 
   0  12  10     3483.48     3788.86    428.39 o 
   2  12  10     2242.34     2664.21    485.32 o 
   4  12  10     2884.05     3474.77    613.71 o 
   6  12  10     2797.41     2588.07    583.54 o 
   8  12  10      884.56     1486.68    547.40 o 
  -7  13  10       40.82     -214.96    554.53 o 
  -5  13  10      123.21      170.69    336.87 o 
  -3  13  10       22.58      -11.26    308.66 o 
  -1  13  10       15.48      -35.24    297.86 o 
   1  13  10      456.72      677.85    293.72 o 
   3  13  10      157.06      298.95    483.92 o 
   5  13  10     1009.61     1171.55    498.01 o 
   7  13  10     1466.54     1311.83    542.74 o 
  -6  14  10       58.85      302.19    632.41 o 
  -4  14  10        0.35      274.26    359.13 o 
  -2  14  10      382.65      697.26    379.37 o 
   0  14  10      286.13      353.51    360.11 o 
   2  14  10       21.97      -74.97    284.84 o 
   4  14  10      183.88      486.77    427.38 o 
   6  14  10      507.98      544.43    519.46 o 
  -5  15  10       45.79      105.92    582.57 o 
  -3  15  10        6.88      -92.79    360.74 o 
  -1  15  10       21.82     -304.92    338.92 o 
   1  15  10        6.60     -205.68    331.83 o 
   3  15  10        1.83       88.78    392.03 o 
   5  15  10       47.15      338.86    471.90 o 
  -4  16  10      181.26      688.49    697.83 o 
  -2  16  10       35.34      306.23    500.71 o 
   0  16  10       36.60      114.61    396.50 o 
   2  16  10       23.67      -89.49    394.99 o 
 -13   1  11       11.85      278.79    653.62 o 
 -11   1  11        5.49      110.31    438.58 o 
  -9   1  11      597.39     1013.35    418.39 o 
  -7   1  11     2038.34     1960.79    427.34 o 
  -5   1  11     5890.30     6116.97    450.69 o 
  -3   1  11     4631.49     4485.46    255.40 o 
  -1   1  11     9018.13     7559.47    350.02 o 
   1   1  11     3073.80     2893.07    234.24 o 
   3   1  11       65.27       89.99    116.34 o 
   5   1  11     1966.01     2276.31    283.93 o 
   7   1  11      689.16      599.24    253.84 o 
   9   1  11      114.40      119.72    269.45 o 
  11   1  11      339.19      188.39    348.21 o 
  13   1  11      202.28     -320.15    415.03 o 
 -14   2  11       11.93      134.53    682.07 o 
 -12   2  11       19.42      432.75    589.37 o 
 -10   2  11      154.34      102.06    382.44 o 
  -8   2  11      564.94      527.94    349.86 o 
  -6   2  11     2254.28     2514.44    414.99 o 
  -4   2  11     7642.13     7768.81    458.32 o 
  -2   2  11     1001.56     1146.59    154.13 o 
   0   2  11     8445.16     9148.33    674.57 o 
   2   2  11     6180.75     6132.17    320.20 o 
   4   2  11     6659.90     6733.47    430.77 o 
   6   2  11     8789.99     8593.94    496.28 o 
   8   2  11     2796.45     3027.80    471.98 o 
  10   2  11     1257.57     1414.12    448.06 o 
  12   2  11     1135.99     1065.92    587.49 o 
 -13   3  11      150.74     -123.39    533.20 o 
 -11   3  11      674.14      830.17    513.48 o 
  -9   3  11     2251.48     2279.01    685.37 o 
  -7   3  11      257.67      231.21    235.53 o 
  -5   3  11     3679.02     4124.00    394.66 o 
  -3   3  11     2816.53     3075.26    231.32 o 
  -1   3  11     4118.57     4014.68    355.04 o 
   1   3  11    18321.77    16766.00    576.40 o 
   3   3  11    14221.37    13729.09    525.20 o 
   5   3  11    20577.11    21239.57   1098.06 o 
   7   3  11    17068.62    18616.85    825.70 o 
   9   3  11     7223.17     8588.94    728.76 o 
  11   3  11     2116.14     2317.04    725.54 o 
  13   3  11     1274.50     1266.43    990.67 o 
 -12   4  11      869.66      937.06    739.89 o 
 -10   4  11     3247.38     3974.83    748.35 o 
  -8   4  11    10525.04    11746.11    977.02 o 
  -6   4  11     5024.96     5506.19    492.02 o 
  -4   4  11    24317.09    23004.04    639.93 o 
  -2   4  11    18680.35    18119.10    414.23 o 
   0   4  11    15541.09    16948.26    694.81 o 
   2   4  11     9123.93    11116.60    395.02 o 
   4   4  11    11593.09    13217.23    539.07 o 
   6   4  11     7603.45     8382.03    548.09 o 
   8   4  11     9281.84    10182.13   1057.84 o 
  10   4  11     3755.21     3638.34    810.57 o 
  12   4  11     3468.57     3013.05    848.07 o 
 -13   5  11      652.44      964.63    704.66 o 
 -11   5  11      715.28     1608.28    931.48 o 
  -9   5  11     8249.59     9052.18    965.95 o 
  -7   5  11     6845.83     7617.33    675.42 o 
  -5   5  11    10087.04     9301.89    476.58 o 
  -3   5  11    31625.16    31080.36    675.52 o 
  -1   5  11    35849.11    36188.32    852.74 o 
   1   5  11    17151.11    18700.40    526.58 o 
   3   5  11    26540.17    30855.15    827.21 o 
   5   5  11     9700.78    10730.37    516.89 o 
   7   5  11     4795.38     5706.83    827.85 o 
   9   5  11     6860.20     7133.49   1010.31 o 
  11   5  11     4506.63     4910.72   1129.30 o 
 -12   6  11      905.96      529.72    605.54 o 
 -10   6  11     1291.36     1649.03    603.82 o 
  -8   6  11     9790.00    10033.94    803.68 o 
  -6   6  11     1366.77     1387.21    320.01 o 
  -4   6  11    15751.12    17152.66    536.54 o 
  -2   6  11    31152.27    31863.79    698.80 o 
   0   6  11    27943.38    28061.58   1059.49 o 
   2   6  11    34395.51    34135.32    707.92 o 
   4   6  11    44153.71    43214.38   1291.71 o 
   6   6  11    16771.75    17876.07   1232.11 o 
   8   6  11    25280.96    24786.59   1506.70 o 
  10   6  11     9408.79     9909.86   1270.69 o 
  12   6  11     5641.01     5694.96   1146.12 o 
 -11   7  11     1154.00      983.09    619.77 o 
  -9   7  11     5917.27     6140.88    736.26 o 
  -7   7  11     7756.95     8619.25    665.80 o 
  -5   7  11    10487.76    10741.99    620.75 o 
  -3   7  11    22575.21    23292.73    714.08 o 
  -1   7  11    34172.76    35401.24   1132.55 o 
   1   7  11    37937.48    39096.25   1830.09 o 
   3   7  11    68386.48    69343.71   3081.86 o 
   5   7  11    34019.96    33536.55   1232.45 o 
   7   7  11    27114.32    26362.23   1476.37 o 
   9   7  11    21574.67    20492.49   1459.28 o 
  11   7  11     7400.17     8405.90   1294.77 o 
 -12   8  11     1830.38     3956.46   1376.97 o 
 -10   8  11     2980.61     3869.35    845.59 o 
  -8   8  11    18044.79    19963.47   1255.75 o 
  -6   8  11    16732.93    17181.45    793.80 o 
  -4   8  11    25423.10    23725.32    687.77 o 
  -2   8  11    31267.38    31153.57    869.29 o 
   0   8  11    39685.21    37672.18   1052.99 o 
   2   8  11    46206.95    45985.08   2178.68 o 
   4   8  11    37909.28    41811.46   1777.54 o 
   6   8  11    15350.21    15708.30    934.27 o 
   8   8  11    20024.65    17977.23   2095.05 o 
  10   8  11    11317.91    11375.57   1348.67 o 
 -11   9  11     1943.22     2202.53   1115.29 o 
  -9   9  11     7840.40     9749.58    901.51 o 
  -7   9  11    22185.01    23538.59   1016.09 o 
  -5   9  11    25108.03    23994.15   1402.05 o 
  -3   9  11    28162.54    24369.77    732.62 o 
  -1   9  11    36393.45    31084.43   1077.38 o 
   1   9  11    25939.70    24481.84    935.09 o 
   3   9  11    23144.57    25087.56   1519.95 o 
   5   9  11    18955.04    19103.77   1016.34 o 
   7   9  11    15190.06    15877.67   1025.27 o 
   9   9  11    13419.71    10984.59   1261.71 o 
  11   9  11     9489.09    10391.08   1909.69 o 
 -10  10  11     2300.67     2718.67    808.02 o 
  -8  10  11     7016.25     7514.00   1115.86 o 
  -6  10  11    13083.31    13100.77    941.56 o 
  -4  10  11    15421.03    14106.21    644.36 o 
  -2  10  11    20247.75    18607.73    660.33 o 
   0  10  11    29278.65    30511.79    871.99 o 
   2  10  11    33317.40    32737.58   1174.07 o 
   4  10  11    32267.23    32429.22   1678.89 o 
   6  10  11    28260.81    28156.19   1321.01 o 
   8  10  11    15251.95    13226.27   2071.69 o 
  10  10  11     9842.22     9417.87   1341.15 o 
  -9  11  11     3361.13     4724.41    858.61 o 
  -7  11  11     7936.18    10186.80   1690.06 o 
  -5  11  11    12995.99    12729.07    970.03 o 
  -3  11  11    14705.75    14597.38    630.74 o 
  -1  11  11    22742.19    21027.13    730.19 o 
   1  11  11    31312.81    32404.99    960.93 o 
   3  11  11    24759.27    25624.57   1397.10 o 
   5  11  11    35080.07    34743.07   1429.08 o 
   7  11  11    24733.53    24996.65   1505.45 o 
   9  11  11    12435.43    13208.57   1629.31 o 
  -8  12  11     5691.11     7183.93   1517.16 o 
  -6  12  11    12627.05    13488.57   1028.86 o 
  -4  12  11    15362.05    14432.72   1016.34 o 
  -2  12  11    25224.95    23276.08    799.22 o 
   0  12  11    28914.43    26485.13    886.83 o 
   2  12  11    22510.48    22196.50   1138.19 o 
   4  12  11    17545.71    17209.14   1077.07 o 
   6  12  11    23186.22    22864.65   2051.91 o 
   8  12  11    10584.06    11656.79   1429.48 o 
  -7  13  11     8248.46     8489.34   1035.95 o 
  -5  13  11    12098.79    11075.51   1003.27 o 
  -3  13  11    17810.16    15347.60    889.72 o 
  -1  13  11    25031.82    21494.13    816.66 o 
   1  13  11    23797.71    21235.16    861.86 o 
   3  13  11    13882.17    13848.47    979.74 o 
   5  13  11    16790.07    15957.26   1091.75 o 
   7  13  11     9638.74     9639.48   1232.29 o 
  -6  14  11     6993.68     6034.38   1224.32 o 
  -4  14  11     8298.01     7881.21    935.02 o 
  -2  14  11    15403.51    13617.32    867.33 o 
   0  14  11    17559.41    17375.60    977.46 o 
   2  14  11    15593.57    15940.04    830.31 o 
   4  14  11    12171.34    13371.06   1280.58 o 
   6  14  11    14669.00    14741.83   1357.00 o 
  -5  15  11     4952.76     5081.09   1174.48 o 
  -3  15  11     5132.74     5319.80    872.30 o 
  -1  15  11     8945.22     8959.80    836.99 o 
   1  15  11    12925.36    11276.62    914.47 o 
   3  15  11    10348.41    10923.33    998.97 o 
   5  15  11    11336.17    13244.68   1140.87 o 
  -2  16  11     5692.22     4832.45    854.41 o 
   0  16  11     6917.33     6091.85    751.37 o 
   2  16  11     6873.35     6979.61    839.43 o 
 -14   0  12     1136.01      149.54    978.21 o 
 -12   0  12     1790.95      517.14    828.68 o 
 -10   0  12      484.23      626.18    647.99 o 
  -8   0  12       10.81       24.92    404.99 o 
  -6   0  12      684.30      424.10    318.32 o 
  -4   0  12     9469.92     8341.38    639.84 o 
  -2   0  12     9693.14     9434.00    595.88 o 
   0   0  12    25365.89    28826.31    913.64 o 
   2   0  12    24259.94    28839.59    920.08 o 
   4   0  12     3259.16     3705.88    562.32 o 
   6   0  12    26319.53    28932.14   2588.83 o 
   8   0  12    17583.66    18184.81   1123.62 o 
  10   0  12    15453.42    14548.92   1162.64 o 
  12   0  12    11169.78    11570.31   1766.39 o 
 -13   1  12     1709.50     1866.31    755.95 o 
 -11   1  12      348.17      795.57    551.77 o 
  -9   1  12       23.81     -181.30    334.64 o 
  -7   1  12      140.76       84.82    305.82 o 
  -5   1  12      644.62     1111.11    245.44 o 
  -3   1  12     1451.31     1659.32    234.97 o 
  -1   1  12     9274.35     9857.17    408.30 o 
   1   1  12    20231.66    23177.80    576.72 o 
   3   1  12    15114.96    15344.88    674.49 o 
   5   1  12    11872.69    13234.49    780.61 o 
   7   1  12    29759.92    32067.16   1170.46 o 
   9   1  12    11668.89    12236.17    853.34 o 
  11   1  12    10311.72    10302.31    929.52 o 
  13   1  12     8241.30     6928.48   1632.43 o 
 -12   2  12     1839.67     2777.89    853.52 o 
 -10   2  12     1060.68     1526.31    529.86 o 
  -8   2  12     1054.67      989.80    396.65 o 
  -6   2  12        4.55      102.95    198.41 o 
  -4   2  12      108.47      150.09    153.90 o 
  -2   2  12      698.67      740.74    156.83 o 
   0   2  12    24340.12    25152.98    892.21 o 
   2   2  12    28111.08    28587.43    837.71 o 
   4   2  12     9229.07     9059.85    446.37 o 
   6   2  12    27631.32    32156.70    903.36 o 
   8   2  12    12903.33    14346.08    807.31 o 
  10   2  12     7171.85     6626.00    734.69 o 
  12   2  12     5998.76     5296.89   1026.54 o 
 -13   3  12      773.72      969.38    688.39 o 
 -11   3  12      954.35      933.05    537.40 o 
  -9   3  12     1458.76     1154.00    465.59 o 
  -7   3  12      216.08      423.45    266.48 o 
  -5   3  12     6510.26     6116.94    481.84 o 
  -3   3  12     4772.48     4290.80    275.32 o 
  -1   3  12     4850.79     4504.86    234.49 o 
   1   3  12    12520.64    12697.83    416.78 o 
   3   3  12    10287.23    10827.12    488.78 o 
   5   3  12    11666.51    12135.73    525.20 o 
   7   3  12    15092.03    15047.03    753.00 o 
   9   3  12    10792.45    11464.12    898.83 o 
  11   3  12     7547.51     6814.05   1080.02 o 
 -12   4  12      460.98      169.80    508.28 o 
 -10   4  12      174.03      173.97    615.28 o 
  -8   4  12      330.84      141.29    288.35 o 
  -6   4  12      471.74      241.25    216.28 o 
  -4   4  12     6128.91     6037.93    362.89 o 
  -2   4  12      297.33      452.20    187.28 o 
   0   4  12     3402.63     4029.33    398.81 o 
   2   4  12     2913.60     4063.33    396.05 o 
   4   4  12     9780.04    10834.54   1057.98 o 
   6   4  12     7464.31     6419.05    495.15 o 
   8   4  12    10004.41    10411.46   1088.10 o 
  10   4  12    11457.63    13144.51   2034.31 o 
  12   4  12     8130.35     8091.58   1231.11 o 
 -13   5  12      213.53      138.59    584.21 o 
 -11   5  12      436.95      560.68    548.82 o 
  -9   5  12      374.06      541.89    353.43 o 
  -7   5  12     1598.00     1402.49    332.49 o 
  -5   5  12       54.98      405.96    263.10 o 
  -3   5  12      913.97     1410.89    223.96 o 
  -1   5  12     3284.46     3696.39    241.06 o 
   1   5  12     7982.92     8663.61    582.22 o 
   3   5  12    10088.00    10390.17    475.29 o 
   5   5  12    11317.25    13218.02    936.46 o 
   7   5  12     5523.20     5010.02    790.92 o 
   9   5  12    11555.44    11028.39   1200.46 o 
  11   5  12     5694.30     5550.16   1182.26 o 
 -12   6  12      135.11      506.41    594.17 o 
 -10   6  12     1551.62     1602.97    593.04 o 
  -8   6  12      912.33     1124.32    402.69 o 
  -6   6  12      176.13      507.70    257.21 o 
  -4   6  12     1290.18     1458.92    239.78 o 
  -2   6  12     2346.14     2137.86    217.39 o 
   0   6  12    18073.22    18230.24    564.95 o 
   2   6  12     6429.71     5663.09    355.93 o 
   4   6  12    19286.16    19432.02    904.33 o 
   6   6  12     6915.15     6407.33    821.66 o 
   8   6  12     9428.16     9717.43   1086.05 o 
  10   6  12     4360.44     4146.74    909.40 o 
  12   6  12     1989.89     2054.65    853.25 o 
 -11   7  12       11.33       36.38    526.47 o 
  -9   7  12       62.13      305.06    371.13 o 
  -7   7  12     1266.52     1322.79    358.38 o 
  -5   7  12      680.67      664.72    270.87 o 
  -3   7  12     1184.92     1205.11    242.61 o 
  -1   7  12     5040.18     5551.43    329.57 o 
   1   7  12     4356.18     5344.89    529.11 o 
   3   7  12     7586.83     7994.70    661.08 o 
   5   7  12     4463.80     4774.27    600.10 o 
   7   7  12      937.96     1463.23    542.25 o 
   9   7  12     5297.23     4572.90    878.81 o 
  11   7  12     1605.11     1778.92    765.71 o 
 -12   8  12        9.89      633.47    607.98 o 
 -10   8  12       42.46       -6.30    406.18 o 
  -8   8  12     3265.24     3105.96    600.72 o 
  -6   8  12       62.24      345.50    274.33 o 
  -4   8  12      379.67      521.93    228.12 o 
  -2   8  12      139.16      281.69    173.50 o 
   0   8  12      117.96      275.09    195.67 o 
   2   8  12      295.41      648.89    313.29 o 
   4   8  12     2491.94     2255.71    466.87 o 
   6   8  12      191.18      213.36    323.31 o 
   8   8  12     2102.44     1566.90    610.07 o 
  10   8  12     2253.19     1747.83    731.40 o 
 -11   9  12        4.50     -339.57    691.60 o 
  -9   9  12      321.87       69.46    386.16 o 
  -7   9  12     1083.48     1063.64    355.99 o 
  -5   9  12      113.88       76.46    209.05 o 
  -3   9  12     1791.32     1905.92    350.48 o 
  -1   9  12     2572.07     2532.33    318.56 o 
   1   9  12      709.87      695.66    303.50 o 
   3   9  12     2980.35     3348.17    549.35 o 
   5   9  12     1898.59     1626.73    449.16 o 
   7   9  12      635.50      427.89    375.85 o 
   9   9  12     1362.45     1195.72    634.69 o 
 -10  10  12       15.29        4.60    544.01 o 
  -8  10  12      450.73      615.79    454.48 o 
  -6  10  12       21.01      308.31    273.89 o 
  -4  10  12      839.32     1069.62    314.20 o 
  -2  10  12     1365.34     1545.73    286.21 o 
   0  10  12     5223.02     5034.28    447.36 o 
   2  10  12     3359.13     4175.34    570.49 o 
   4  10  12     3385.05     4253.73    618.93 o 
   6  10  12      620.82     1312.13    462.42 o 
   8  10  12      867.18      633.79    541.57 o 
  10  10  12       61.67      335.56    613.88 o 
  -9  11  12      347.38      384.65    536.58 o 
  -7  11  12      345.81      794.41    791.29 o 
  -5  11  12     1212.85     1488.39    372.35 o 
  -3  11  12      958.47      905.25    313.51 o 
  -1  11  12       16.95       58.18    203.35 o 
   1  11  12       91.36      177.00    247.38 o 
   3  11  12        9.31      -58.61    311.53 o 
   5  11  12        8.30      159.08    378.71 o 
   7  11  12      314.11      419.27    454.00 o 
   9  11  12      243.77      425.00    569.50 o 
  -8  12  12      482.10      -21.81    869.17 o 
  -6  12  12      326.88      340.20    449.81 o 
  -4  12  12     1658.68     1207.55    361.95 o 
  -2  12  12      169.66      -95.98    249.41 o 
   0  12  12      169.13       83.26    240.15 o 
   2  12  12      460.27      417.71    347.26 o 
   4  12  12       30.31      254.98    383.88 o 
   6  12  12        0.33      264.74    414.25 o 
   8  12  12       15.49     -257.65    414.13 o 
  -7  13  12      237.71       83.07    495.52 o 
  -5  13  12      271.43      267.68    498.45 o 
  -3  13  12      471.85      684.31    504.26 o 
  -1  13  12      596.44      711.05    302.23 o 
   1  13  12       95.62      298.26    298.80 o 
   3  13  12       12.16      208.55    380.87 o 
   5  13  12        8.64       68.86    419.85 o 
   7  13  12       30.79      153.57    446.97 o 
  -6  14  12      248.35      339.96    492.60 o 
  -4  14  12       97.61      506.64    487.46 o 
  -2  14  12      270.77      773.09    527.00 o 
   0  14  12      457.39      686.98    398.00 o 
   2  14  12       70.59       90.60    307.63 o 
   4  14  12       10.17      130.09    433.42 o 
   6  14  12       84.78       73.62    481.49 o 
  -5  15  12      146.50      -34.27    623.06 o 
  -3  15  12        7.18       48.58    468.96 o 
  -1  15  12       42.51      108.19    509.58 o 
   1  15  12      213.06      100.37    388.08 o 
   3  15  12      190.10      168.75    441.81 o 
   0  16  12      145.86      326.87    563.56 o 
 -13   1  13       66.33      337.61    629.38 o 
 -11   1  13      179.30      431.92    529.52 o 
  -9   1  13      362.21     1179.52    699.39 o 
  -7   1  13     2386.43     3646.02    516.18 o 
  -5   1  13     1132.46     1444.28    241.71 o 
  -3   1  13       89.71      183.58    157.44 o 
  -1   1  13     1513.56     1680.57    230.88 o 
   1   1  13     2268.04     1962.65    231.73 o 
   3   1  13     2031.56     2175.34    258.04 o 
   5   1  13      194.25      570.91    208.33 o 
   7   1  13      510.70      817.49    278.87 o 
   9   1  13      917.74     1010.27    367.51 o 
  11   1  13      318.22      490.05    490.39 o 
 -12   2  13      712.97     1022.47    612.51 o 
 -10   2  13     1821.65     1807.81    970.42 o 
  -8   2  13     2429.34     2470.30    517.60 o 
  -6   2  13     7048.60     6269.79    504.30 o 
  -4   2  13     1109.93      819.37    218.29 o 
  -2   2  13     7347.12     6577.98    358.73 o 
   0   2  13     3639.99     3329.47    279.78 o 
   2   2  13     4042.63     4322.79    385.36 o 
   4   2  13      450.52      690.93    198.69 o 
   6   2  13      466.05      446.73    224.90 o 
   8   2  13       35.33      256.79    272.69 o 
  10   2  13      221.80       65.08    328.10 o 
  12   2  13       12.48      153.96    562.20 o 
 -13   3  13      853.23     1591.39    987.56 o 
 -11   3  13     2749.14     2487.81    684.60 o 
  -9   3  13     3798.77     3339.53    659.73 o 
  -7   3  13     5852.49     5376.48    758.39 o 
  -5   3  13     5901.74     5460.38    479.61 o 
  -3   3  13      358.90      330.35    140.90 o 
  -1   3  13      127.19      219.96    138.03 o 
   1   3  13       98.28       79.24    128.56 o 
   3   3  13     2777.12     3314.54    313.91 o 
   5   3  13      550.63      251.95    200.51 o 
   7   3  13      833.12      938.70    303.10 o 
   9   3  13      516.91      633.66    488.80 o 
  11   3  13      161.91      166.79    495.95 o 
 -12   4  13     2067.22     1961.56    766.86 o 
 -10   4  13     4686.76     4459.71    801.06 o 
  -8   4  13     2372.08     2230.08    461.65 o 
  -6   4  13     4998.30     4699.57    499.72 o 
  -4   4  13     5925.22     6106.37    382.81 o 
  -2   4  13     6913.48     6999.05    368.49 o 
   0   4  13     2033.23     2219.33    241.95 o 
   2   4  13    10242.69    10836.25    460.87 o 
   4   4  13     1475.26     1678.92    279.87 o 
   6   4  13      858.83      943.27    276.84 o 
   8   4  13       17.47      -34.73    372.57 o 
  10   4  13       63.11      404.67    503.35 o 
  12   4  13       33.24     -382.43    519.19 o 
 -13   5  13     1929.64     1744.32    770.48 o 
 -11   5  13     5377.73     5045.03    920.58 o 
  -9   5  13     6253.44     7294.44    753.34 o 
  -7   5  13     2645.79     3595.49    487.72 o 
  -5   5  13    14344.66    14290.72    962.83 o 
  -3   5  13    27990.43    25314.49    669.94 o 
  -1   5  13    23769.47    23143.14    595.90 o 
   1   5  13     9888.65     9800.36    445.50 o 
   3   5  13     5209.02     5037.91    372.67 o 
   5   5  13     1075.81     1584.11    488.08 o 
   7   5  13     1991.99     2543.71    605.81 o 
   9   5  13      225.18      234.69    437.98 o 
  11   5  13       92.40     -290.62    506.67 o 
 -12   6  13     3896.80     5943.05   1110.03 o 
 -10   6  13    10280.38    11183.59   1473.55 o 
  -8   6  13     8902.75     9404.78    806.39 o 
  -6   6  13     7500.80     6864.59    539.00 o 
  -4   6  13    25419.44    25058.87    743.28 o 
  -2   6  13    18454.52    16921.80    643.91 o 
   0   6  13     4788.39     5475.23    372.51 o 
   2   6  13     4806.32     5149.15    545.12 o 
   4   6  13      282.32      573.79    316.87 o 
   6   6  13     2982.77     3820.25    713.71 o 
   8   6  13      762.33      312.85    456.42 o 
  10   6  13       38.69      143.22    490.55 o 
 -11   7  13     9292.53     9815.66   2459.55 o 
  -9   7  13    14256.17    13552.26   1080.73 o 
  -7   7  13     5448.46     4196.57    530.56 o 
  -5   7  13     9818.47     9395.73    514.65 o 
  -3   7  13    15168.55    14764.80    563.41 o 
  -1   7  13     8321.34     8493.68    388.69 o 
   1   7  13     5536.46     5602.21    544.39 o 
   3   7  13     3194.70     3963.98    538.61 o 
   5   7  13     1307.85     1992.69    460.32 o 
   7   7  13     3933.50     3814.99    739.81 o 
   9   7  13      342.85      948.48    542.69 o 
  11   7  13       54.22     -164.97    543.70 o 
 -10   8  13    11632.42    11306.80    991.60 o 
  -8   8  13    13454.55    14712.19   1017.74 o 
  -6   8  13     7366.09     7441.84    620.95 o 
  -4   8  13    20253.85    18636.57    794.75 o 
  -2   8  13    19479.05    18521.54    763.85 o 
   0   8  13    13179.72    12342.60    686.77 o 
   2   8  13     8315.89     8186.92    693.54 o 
   4   8  13     2995.25     2602.62    484.70 o 
   6   8  13     4364.47     4347.64    643.33 o 
   8   8  13      739.22      516.68    499.42 o 
  10   8  13        3.57      259.44    563.82 o 
 -11   9  13     5848.47     5573.31   1557.66 o 
  -9   9  13    10424.62    11518.35   1019.17 o 
  -7   9  13    13067.09    13352.43   1188.04 o 
  -5   9  13    13879.31    13092.15    647.50 o 
  -3   9  13    17683.50    16533.05    974.39 o 
  -1   9  13    19492.52    18799.03    810.55 o 
   1   9  13    11943.68    11935.26    748.96 o 
   3   9  13     4877.92     5471.96    797.78 o 
   5   9  13     4460.31     5027.36    809.00 o 
   7   9  13      371.80      165.25    443.78 o 
   9   9  13      173.22      431.20    540.11 o 
 -10  10  13     7240.07     8950.89   1250.16 o 
  -8  10  13    10653.30    12060.59   1047.15 o 
  -6  10  13     8627.45     7657.03    619.67 o 
  -4  10  13     7421.43     6527.15    554.45 o 
  -2  10  13    10329.05     8859.51    612.92 o 
   0  10  13     9061.51     8948.77    553.76 o 
   2  10  13     4129.53     4618.40    611.83 o 
   4  10  13     4541.02     5347.07    722.26 o 
   6  10  13     3828.02     4257.12    667.61 o 
   8  10  13      362.01      675.38    564.04 o 
  -9  11  13     7385.47     8329.77   2113.75 o 
  -7  11  13    10217.93     9299.26   1021.48 o 
  -5  11  13     8920.78     8312.88    646.40 o 
  -3  11  13    10213.97     8495.28    627.85 o 
  -1  11  13     9822.90     8685.69    667.34 o 
   1  11  13     4578.96     4496.74    483.12 o 
   3  11  13     2682.40     2606.23    558.56 o 
   5  11  13     5820.91     6152.90    782.37 o 
   7  11  13     1402.37     1625.20    549.13 o 
  -8  12  13     7463.77     8825.71   1850.50 o 
  -6  12  13    11104.21    10405.61   1030.29 o 
  -4  12  13    11744.53    11391.01    737.80 o 
  -2  12  13    14536.64    13917.76    789.63 o 
   0  12  13     7535.85     7865.89    699.74 o 
   2  12  13     3934.67     3994.18    643.78 o 
   4  12  13     3885.40     4151.23    694.28 o 
   6  12  13     1716.39     1627.26    550.28 o 
   8  12  13       67.07      300.35    462.06 o 
  -7  13  13     6496.95     6952.45    971.47 o 
  -5  13  13     7428.31     6922.61    910.62 o 
  -3  13  13    11729.91    10079.65   1016.88 o 
  -1  13  13    12367.59    11165.72    771.96 o 
   1  13  13     4930.68     5687.07    582.22 o 
   3  13  13     2563.56     2790.45    607.02 o 
   5  13  13     3033.45     3241.26    657.79 o 
  -6  14  13     3963.70     3736.78    900.33 o 
  -4  14  13     3614.71     3746.24    773.17 o 
  -2  14  13     6745.20     5695.73   1110.61 o 
   0  14  13     4232.35     4032.61    595.64 o 
   2  14  13     2566.70     2738.82    487.73 o 
   4  14  13     2358.80     3038.14    660.45 o 
  -3  15  13     2922.95     3419.65    797.96 o 
  -1  15  13     2763.46     2445.39    722.44 o 
   1  15  13     1565.91     1829.46    707.64 o 
   3  15  13     1771.73     1772.92    502.38 o 
 -12   0  14    10658.20    14561.02   2174.49 o 
 -10   0  14    26970.59    29492.75   2214.99 o 
  -8   0  14    46549.77    50508.71   2545.22 o 
  -6   0  14    56542.23    57049.16   1915.45 o 
  -4   0  14    90618.20    82890.65   3012.52 o 
  -2   0  14   161282.00   152926.30   7347.49 o 
   0   0  14   155526.44   167252.09   2429.99 o 
   2   0  14   106466.97   111480.09   3229.03 o 
   4   0  14    58820.33    63517.86   7155.90 o 
   6   0  14    56995.21    65687.79   5459.60 o 
   8   0  14    27492.93    28317.20   1587.26 o 
  10   0  14    14569.78    15043.89   1595.04 o 
  12   0  14     9305.57     9741.61   1557.66 o 
 -13   1  14     8745.25    11072.50   1460.11 o 
 -11   1  14    17235.95    16821.03   1386.32 o 
  -9   1  14    31978.08    32743.90   1566.07 o 
  -7   1  14    47879.77    48622.77   2139.99 o 
  -5   1  14    60503.41    57201.36   1158.05 o 
  -3   1  14    84545.79    78654.47   1972.20 o 
  -1   1  14   135017.45   144219.05   2302.25 o 
   1   1  14    94161.41   100859.68   1726.69 o 
   3   1  14    80972.30    86821.30   2404.32 o 
   5   1  14    45379.83    49255.30   1496.91 o 
   7   1  14    54524.36    56106.16   1874.63 o 
   9   1  14    26021.38    26369.27   1437.28 o 
  11   1  14    12975.92    12801.28   1117.16 o 
 -12   2  14    11307.20     9654.75   1308.43 o 
 -10   2  14    20912.47    17635.64   1336.47 o 
  -8   2  14    27627.31    26849.95   1382.89 o 
  -6   2  14    41618.26    40374.94   1398.73 o 
  -4   2  14    48217.31    42319.82   1456.44 o 
  -2   2  14    58332.25    58855.81   1513.10 o 
   0   2  14    77961.78    80885.02   1165.61 o 
   2   2  14    75121.41    73929.34   1545.02 o 
   4   2  14    60293.01    60392.74   2434.45 o 
   6   2  14    70230.43    73086.22   2143.94 o 
   8   2  14    43730.88    43581.35   1343.83 o 
  10   2  14    21628.17    21794.83   1115.94 o 
  12   2  14     8752.64     8835.05   1654.24 o 
 -13   3  14     5749.50     8211.67   1321.36 o 
 -11   3  14    13209.20    13676.81   1292.05 o 
  -9   3  14    21458.10    21050.02   2327.15 o 
  -7   3  14    44678.44    43732.50   2398.93 o 
  -5   3  14    43704.43    41541.14   1132.17 o 
  -3   3  14    65902.47    61297.65   1798.63 o 
  -1   3  14    87000.05    84271.67   2564.93 o 
   1   3  14    65829.34    65600.20   1565.01 o 
   3   3  14    61301.97    68943.27   2094.06 o 
   5   3  14    56762.91    60813.67   1742.59 o 
   7   3  14    37680.05    38204.27   1170.31 o 
   9   3  14    21025.94    21023.49   1432.82 o 
  11   3  14    10411.69     9585.01   1240.36 o 
 -12   4  14     6469.07     8875.33   1223.00 o 
 -10   4  14    17837.81    21662.40   1448.27 o 
  -8   4  14    38866.04    41759.72   1426.89 o 
  -6   4  14    50278.62    47729.21   2268.80 o 
  -4   4  14    53476.13    49251.14   1649.71 o 
  -2   4  14    87921.62    87889.55   2902.24 o 
   0   4  14    86767.59    86613.10   3410.56 o 
   2   4  14    45064.51    47785.58    934.03 o 
   4   4  14    42412.20    45118.44   1221.30 o 
   6   4  14    34008.09    33174.51   1512.03 o 
   8   4  14    16426.26    17712.06   1228.35 o 
  10   4  14    14048.67    14632.23   1414.18 o 
 -11   5  14    11877.12    13123.65   1356.49 o 
  -9   5  14    16700.34    17257.03   1031.53 o 
  -7   5  14    33121.29    31826.39   1116.51 o 
  -5   5  14    28167.87    26963.42    929.14 o 
  -3   5  14    52272.14    49817.04    953.87 o 
  -1   5  14    58605.54    56708.33   1035.15 o 
   1   5  14    51338.15    48943.51   1197.44 o 
   3   5  14    37983.63    37513.97   1141.44 o 
   5   5  14    49431.53    50856.93   1770.80 o 
   7   5  14    30198.73    29332.89   2091.94 o 
   9   5  14    17060.69    16204.26   1476.66 o 
  11   5  14     7861.15     7981.04   1234.70 o 
 -12   6  14     5511.17     6201.78   1619.97 o 
 -10   6  14    14034.00    11577.99   1215.96 o 
  -8   6  14    14274.83    12710.17    936.14 o 
  -6   6  14    16835.03    15488.28    776.02 o 
  -4   6  14    32336.48    29459.89    781.30 o 
  -2   6  14    42163.98    41432.83    896.88 o 
   0   6  14    51769.82    52519.84   1202.44 o 
   2   6  14    41963.39    44802.39   1955.19 o 
   4   6  14    35122.64    36517.48   1262.89 o 
   6   6  14    36799.73    39965.86   1749.89 o 
   8   6  14    20079.66    21401.59   1426.31 o 
  10   6  14    10569.96    10718.28   1319.25 o 
 -11   7  14     8297.46     9687.70   2155.80 o 
  -9   7  14    13107.02    13718.80   1027.76 o 
  -7   7  14    14729.97    15444.52    849.33 o 
  -5   7  14    14353.86    14059.76    992.69 o 
  -3   7  14    37568.27    34620.68    857.43 o 
  -1   7  14    35217.52    31977.08   1014.83 o 
   1   7  14    34461.95    32520.02   1132.23 o 
   3   7  14    20310.39    19987.36    947.73 o 
   5   7  14    16132.17    16311.43    939.52 o 
   7   7  14    17220.71    18188.13   1309.70 o 
   9   7  14    10265.16    11057.43   1546.76 o 
 -10   8  14     7964.12     9237.26    948.40 o 
  -8   8  14     8597.24    10261.68    705.51 o 
  -6   8  14     7500.49     8362.22    662.03 o 
  -4   8  14    18811.43    17533.11    677.41 o 
  -2   8  14    24931.22    23047.30    875.23 o 
   0   8  14    16481.66    15081.47    781.05 o 
   2   8  14    12675.31    12895.86    809.23 o 
   4   8  14     6093.99     6566.22    689.13 o 
   6   8  14    10136.75     9196.02   1051.85 o 
   8   8  14     6861.24     6435.99   1034.29 o 
  10   8  14     4622.23     4290.30    945.29 o 
 -11   9  14     3363.57     3746.39    885.91 o 
  -9   9  14     4363.31     4218.53    713.90 o 
  -7   9  14     4657.24     4446.70    589.22 o 
  -5   9  14     5906.35     4133.58    493.16 o 
  -3   9  14     9316.88     8285.88    612.79 o 
  -1   9  14     8158.00     8708.18    635.41 o 
   1   9  14    13357.71    13782.57    819.68 o 
   3   9  14    12541.82    13008.84    855.51 o 
   5   9  14     6197.87     6870.79    763.47 o 
   7   9  14     8241.03     7804.51   1074.26 o 
   9   9  14     4221.12     4289.81    953.19 o 
 -10  10  14     2765.88     1923.54    765.85 o 
  -8  10  14     3234.95     2676.34    539.44 o 
  -6  10  14     6190.39     5713.09    712.31 o 
  -4  10  14     6484.15     6058.04    570.11 o 
  -2  10  14     4155.11     4619.41    517.58 o 
   0  10  14     6170.38     5516.28    602.15 o 
   2  10  14    14278.02    14692.34    982.36 o 
   4  10  14     7278.61     7970.07    818.49 o 
   6  10  14     6683.98     8161.42    921.36 o 
   8  10  14     4733.80     5391.21   1008.98 o 
  -9  11  14     1390.61     1545.20   1077.90 o 
  -7  11  14     3669.53     4257.19    687.18 o 
  -5  11  14     5508.62     5577.94    572.75 o 
  -3  11  14     4748.93     4978.38    552.49 o 
  -1  11  14     3020.44     3273.43    495.09 o 
   1  11  14     3106.03     3448.70    562.57 o 
   3  11  14     4921.23     5270.38    705.23 o 
   5  11  14     2128.57     1939.62    543.13 o 
   7  11  14     1682.59     1559.35    554.33 o 
  -8  12  14     1063.75     1439.28   1165.13 o 
  -6  12  14     2139.42     1579.47    956.40 o 
  -4  12  14     1222.48     1260.05    384.80 o 
  -2  12  14     1193.54     1040.52    369.94 o 
   0  12  14      608.73      756.18    372.44 o 
   2  12  14     1070.00     1139.70    431.72 o 
   4  12  14     1080.74      756.59    447.85 o 
   6  12  14      549.03      509.00    445.35 o 
  -7  13  14      328.13      133.96    785.06 o 
  -5  13  14      291.53      150.56    455.85 o 
  -3  13  14      256.83      368.85    485.34 o 
  -1  13  14      290.36      128.97    337.91 o 
   1  13  14      188.70       22.08    346.13 o 
   3  13  14      658.99      245.08    416.78 o 
   5  13  14      778.60      909.58    497.38 o 
  -4  14  14       21.46     -153.93    475.95 o 
  -2  14  14        0.91       83.87    505.27 o 
   0  14  14        3.60       53.51    355.19 o 
   2  14  14       35.06     -192.83    402.68 o 
   4  14  14      235.97      718.38    476.74 o 
  -3  15  14       17.50     -196.93    471.02 o 
  -1  15  14       39.37      -71.39    521.81 o 
   1  15  14      100.06      344.00    578.04 o 
 -13   1  15        0.02      379.36    688.07 o 
 -11   1  15        9.16      -74.37    491.72 o 
  -9   1  15        0.69      -97.14    368.94 o 
  -7   1  15      251.13       82.92    285.80 o 
  -5   1  15      622.06      180.78    192.94 o 
  -3   1  15      491.93      285.62    187.72 o 
  -1   1  15      447.66     1017.99    224.08 o 
   1   1  15       43.77      219.05    172.63 o 
   3   1  15      739.27     1052.42    229.91 o 
   5   1  15      747.09      854.99    239.12 o 
   7   1  15      456.74      204.89    282.94 o 
   9   1  15      625.48      790.39    377.91 o 
  11   1  15      665.94      514.75    462.16 o 
 -12   2  15       23.57     -155.17    515.12 o 
 -10   2  15      121.57     -217.11    415.99 o 
  -8   2  15       27.37       81.17    308.95 o 
  -6   2  15     1150.97     1322.96    333.22 o 
  -4   2  15     2481.13     2553.75    327.90 o 
  -2   2  15     2361.03     2556.83    304.70 o 
   0   2  15       87.27      286.52    176.17 o 
   2   2  15     1979.76     2218.08    276.16 o 
   4   2  15     3011.54     3090.62    340.05 o 
   6   2  15     2256.49     2565.89    400.83 o 
   8   2  15     1604.49     1776.34    415.77 o 
  10   2  15     1392.22     1063.67    632.41 o 
 -11   3  15       26.42     -136.42    443.68 o 
  -9   3  15       23.36      217.12    415.14 o 
  -7   3  15      691.17     1061.79    346.54 o 
  -5   3  15      429.11      763.50    271.94 o 
  -3   3  15     3092.12     3329.67    349.26 o 
  -1   3  15     2330.82     2264.04    293.69 o 
   1   3  15     8369.11     7098.24    413.97 o 
   3   3  15     8132.73     7357.39    485.06 o 
   5   3  15     6100.05     7370.41    534.23 o 
   7   3  15     5546.72     5871.44    564.23 o 
   9   3  15     2496.80     2708.04    704.08 o 
  11   3  15      829.15     1351.82    673.97 o 
 -12   4  15        3.79      302.50    618.12 o 
 -10   4  15      376.83      820.33    530.68 o 
  -8   4  15      881.96     1293.97    443.12 o 
  -6   4  15     2196.34     2330.15    409.10 o 
  -4   4  15      614.53      459.62    249.35 o 
  -2   4  15     4512.28     4401.10    369.48 o 
   0   4  15     4243.67     3897.11    359.80 o 
   2   4  15    10077.88    10043.85    584.50 o 
   4   4  15     3126.44     3639.71    396.85 o 
   6   4  15     4180.95     5146.91    773.03 o 
   8   4  15     4145.41     4358.77    822.60 o 
  10   4  15     3404.93     4287.06    918.56 o 
 -11   5  15       98.36      486.89    529.60 o 
  -9   5  15      956.34     1536.68    499.64 o 
  -7   5  15     1826.18     1782.79    395.84 o 
  -5   5  15      541.72      368.15    253.16 o 
  -3   5  15     4879.58     4727.01    440.28 o 
  -1   5  15     4780.02     4725.15    379.18 o 
   1   5  15     8314.08     8575.12    461.64 o 
   3   5  15     4025.02     5122.53    464.69 o 
   5   5  15     2278.44     2376.83    572.45 o 
   7   5  15     4880.84     5330.51    839.21 o 
   9   5  15     6545.58     6632.20   1031.96 o 
  11   5  15     4165.75     4891.67   1008.28 o 
 -12   6  15      154.28     -145.64    529.73 o 
 -10   6  15      379.53      322.88    495.14 o 
  -8   6  15      550.03      574.85    390.57 o 
  -6   6  15     1325.67     1411.14    358.63 o 
  -4   6  15      371.31      384.13    233.62 o 
  -2   6  15     9899.21     9646.44    495.05 o 
   0   6  15    11682.83    12022.87    539.82 o 
   2   6  15    15483.54    14390.75    801.88 o 
   4   6  15     6747.85     6355.58    776.85 o 
   6   6  15    13071.22    14531.65   1112.29 o 
   8   6  15     9895.47    10698.93   1205.63 o 
  10   6  15     6465.31     5991.44   1057.04 o 
 -11   7  15        4.15      306.30    522.86 o 
  -9   7  15      399.88      186.98    394.45 o 
  -7   7  15     1170.99     1596.19    400.79 o 
  -5   7  15      849.52      974.37    308.95 o 
  -3   7  15     4284.47     4520.49    479.20 o 
  -1   7  15    14582.98    14573.22    748.68 o 
   1   7  15    27960.42    27970.09   1096.87 o 
   3   7  15    14588.21    14527.41    852.02 o 
   5   7  15    16515.21    16185.08   2101.28 o 
   7   7  15    15354.78    15547.25   1263.17 o 
   9   7  15     7943.59     6902.19   1082.22 o 
 -10   8  15      812.41      937.23    500.28 o 
  -8   8  15      701.25     1137.11    404.69 o 
  -6   8  15     4506.65     5342.18    589.88 o 
  -4   8  15     2928.31     3469.59    460.53 o 
  -2   8  15     7874.08     7697.73    598.62 o 
   0   8  15    14044.94    14252.13    784.57 o 
   2   8  15    12029.27    11933.67    808.06 o 
   4   8  15     7215.20     8526.10    781.05 o 
   6   8  15    14349.22    14565.44   1174.97 o 
   8   8  15     9585.17     9819.04   1192.58 o 
  10   8  15     7594.49     7350.58   1437.72 o 
  -9   9  15     1102.09     1518.35    527.91 o 
  -7   9  15     2524.11     2774.15    526.45 o 
  -5   9  15     6161.71     4946.71    667.48 o 
  -3   9  15     5946.92     5313.09    545.86 o 
  -1   9  15     7225.38     6561.77    667.26 o 
   1   9  15     8588.45     7982.19    715.21 o 
   3   9  15     3920.52     4447.95    622.19 o 
   5   9  15     9211.14     9744.75    859.50 o 
   7   9  15     9915.89     9831.06   1193.65 o 
   9   9  15     8047.99     6486.97   1124.57 o 
  -8  10  15      559.25      692.58    486.01 o 
  -6  10  15     2536.51     1948.41    533.51 o 
  -4  10  15     4126.08     3818.30    589.07 o 
  -2  10  15     7377.19     6894.87    619.23 o 
   0  10  15    13910.32    14064.45    841.16 o 
   2  10  15    10558.37    11181.72    861.73 o 
   4  10  15    11466.10    11484.05    917.28 o 
   6  10  15    11903.69    11668.51    992.49 o 
   8  10  15     8197.35     7111.84   1135.60 o 
  -9  11  15      540.57      510.91    971.98 o 
  -7  11  15      940.31     1210.58    518.09 o 
  -5  11  15     2189.79     3277.50    613.72 o 
  -3  11  15     3731.11     4805.17    566.90 o 
  -1  11  15     9343.50     9539.75    725.31 o 
   1  11  15    13375.62    13706.00    951.97 o 
   3  11  15    10114.60    10813.70    953.84 o 
   5  11  15    11258.16    10905.28    975.62 o 
   7  11  15    11438.71    11770.47   1075.67 o 
  -8  12  15     1383.10     2473.57   1314.67 o 
  -6  12  15     1646.67     1722.77   1028.06 o 
  -4  12  15     2630.76     3089.24    504.96 o 
  -2  12  15     3556.07     3765.64    541.46 o 
   0  12  15     8365.86     8261.86    768.73 o 
   2  12  15     7661.03     7269.26    799.26 o 
   4  12  15     7731.22     7808.51    890.06 o 
   6  12  15     6103.60     6772.81    925.18 o 
  -5  13  15     2103.24     1909.69    987.56 o 
  -3  13  15     4183.41     3531.12    559.00 o 
  -1  13  15     5372.98     5305.88    666.84 o 
   1  13  15     7180.55     6075.87    755.02 o 
   3  13  15     7535.12     7848.28   1270.50 o 
   5  13  15     3766.56     4528.03    816.18 o 
  -4  14  15     2490.73     3281.57    771.30 o 
  -2  14  15     4816.48     4867.34    892.15 o 
   0  14  15     7036.81     6967.93    778.38 o 
   2  14  15     7090.99     8730.12    930.48 o 
 -12   0  16     3201.27     3763.31   1289.74 o 
 -10   0  16     9255.48     9043.78   1567.01 o 
  -8   0  16     3069.56     4348.99   1028.06 o 
  -6   0  16    11248.66    11280.62    812.77 o 
  -4   0  16    12807.78    14490.04    904.64 o 
  -2   0  16     6091.47     6543.56    595.74 o 
   0   0  16     9191.52     8906.98    660.74 o 
   2   0  16       17.01      270.64    249.94 o 
   4   0  16      950.40      820.70    345.80 o 
   6   0  16     1349.86     1817.86    475.67 o 
   8   0  16     2778.90     2722.79    781.95 o 
  10   0  16     4367.10     5548.39   1193.17 o 
 -11   1  16     5137.07     6039.97   1021.77 o 
  -9   1  16     5373.01     5538.62    878.94 o 
  -7   1  16     1812.59     2221.68    478.41 o 
  -5   1  16    10579.23     9024.00    551.68 o 
  -3   1  16     3747.00     3108.03    351.14 o 
  -1   1  16     6145.96     6122.22    407.16 o 
   1   1  16      139.96       97.53    172.71 o 
   3   1  16      167.08      220.29    216.93 o 
   5   1  16      156.18      298.12    215.52 o 
   7   1  16      425.77      404.93    293.07 o 
   9   1  16     4116.34     3880.02    685.45 o 
  11   1  16      957.34     1049.86    750.79 o 
 -12   2  16     2713.17     3822.19    986.01 o 
 -10   2  16     7859.47     7715.92   1046.54 o 
  -8   2  16     3117.66     2817.07    554.03 o 
  -6   2  16     3144.33     1986.92    436.75 o 
  -4   2  16     4905.54     4016.51    387.21 o 
  -2   2  16      784.67      641.20    222.26 o 
   0   2  16      426.22      666.40    212.14 o 
   2   2  16       34.24      108.49    171.05 o 
   4   2  16      166.60      263.06    215.68 o 
   6   2  16      146.96       96.75    231.35 o 
   8   2  16      260.81      196.61    313.54 o 
  10   2  16      708.73      584.24    544.70 o 
 -11   3  16     3575.77     3712.29    858.28 o 
  -9   3  16     6650.64     7069.13    946.25 o 
  -7   3  16     8273.92     7839.91    654.89 o 
  -5   3  16     5746.83     6183.47    553.24 o 
  -3   3  16     4607.70     5558.51    475.96 o 
  -1   3  16     2715.73     2935.27    329.98 o 
   1   3  16      882.77     1042.35    232.67 o 
   3   3  16     1446.99     1810.97    314.52 o 
   5   3  16      124.07       29.97    212.10 o 
   7   3  16      266.26      207.90    408.60 o 
   9   3  16     1242.25      999.12    597.83 o 
  11   3  16      790.80      767.16    646.47 o 
 -12   4  16     1903.38     1614.49    720.71 o 
 -10   4  16     1993.82     2253.79    693.85 o 
  -8   4  16     5202.14     6751.99    757.13 o 
  -6   4  16     5273.12     6394.08    615.18 o 
  -4   4  16     6151.92     6579.80    539.76 o 
  -2   4  16     4030.72     4107.59    372.18 o 
   0   4  16     2429.29     2475.19    309.70 o 
   2   4  16      918.23      809.80    253.87 o 
   4   4  16     1631.00     1918.74    335.63 o 
   6   4  16      927.79      790.16    432.55 o 
   8   4  16     1192.21     1292.20    586.80 o 
  10   4  16     1773.76     1773.31    710.05 o 
 -11   5  16     1706.33     1260.19    632.06 o 
  -9   5  16     1584.31     1745.39    531.67 o 
  -7   5  16     3589.63     2919.93    462.52 o 
  -5   5  16      330.36      306.39    264.78 o 
  -3   5  16     2685.71     2376.39    369.74 o 
  -1   5  16      107.12       72.74    203.11 o 
   1   5  16       35.75      120.41    182.28 o 
   3   5  16     1362.97     1810.22    621.51 o 
   5   5  16       34.29       -9.31    322.09 o 
   7   5  16      581.73      530.98    486.46 o 
   9   5  16      220.05      449.69    536.25 o 
 -10   6  16     1736.10     2148.14    585.09 o 
  -8   6  16     3045.05     3111.11    472.63 o 
  -6   6  16      720.73      329.35    260.57 o 
  -4   6  16     2496.48     2240.09    393.42 o 
  -2   6  16      483.98      253.59    229.93 o 
   0   6  16       28.32      294.57    194.39 o 
   2   6  16      339.17      362.44    296.77 o 
   4   6  16      993.77     1307.60    479.78 o 
   6   6  16      316.41      366.31    452.20 o 
   8   6  16       19.06      259.59    472.96 o 
  10   6  16       72.35       19.22    536.39 o 
 -11   7  16     1032.57     1480.04    711.34 o 
  -9   7  16      630.52      182.83    379.83 o 
  -7   7  16     2187.79     2062.00    447.88 o 
  -5   7  16     2135.91     2430.66    492.14 o 
  -3   7  16     5929.08     6402.02    557.33 o 
  -1   7  16     1197.22     1298.90    410.59 o 
   1   7  16       14.96      -73.97    259.28 o 
   3   7  16        9.16       96.19    284.73 o 
   5   7  16      156.35      389.21    422.67 o 
   7   7  16       37.59      397.94    471.27 o 
   9   7  16       42.15      626.18    875.41 o 
 -10   8  16      163.31      370.89    465.90 o 
  -8   8  16      301.66      557.38    372.83 o 
  -6   8  16      154.76      613.63    339.48 o 
  -4   8  16     1825.61     2032.40    482.87 o 
  -2   8  16     1272.08     1402.02    409.19 o 
   0   8  16     3676.26     3489.26    511.87 o 
   2   8  16       25.39     -122.23    278.76 o 
   4   8  16      691.63      996.84    406.39 o 
   6   8  16        4.39       27.12    433.22 o 
   8   8  16       31.51      444.93    522.40 o 
  -9   9  16      144.18      371.58    447.64 o 
  -7   9  16      105.63      227.95    345.33 o 
  -5   9  16       43.59       -2.27    343.80 o 
  -3   9  16       30.62       13.09    308.32 o 
  -1   9  16      162.44      146.32    275.41 o 
   1   9  16       49.36      128.67    320.89 o 
   3   9  16        7.05      163.70    318.64 o 
   5   9  16      112.12     -167.88    352.06 o 
   7   9  16      116.58      275.97    521.62 o 
  -8  10  16      285.93       55.99    426.47 o 
  -6  10  16       78.96      -28.62    367.94 o 
  -4  10  16      167.14      307.96    357.10 o 
  -2  10  16      180.77       75.12    400.32 o 
   0  10  16       10.16      292.84    333.63 o 
   2  10  16      366.10      614.24    368.23 o 
   4  10  16       95.97      158.15    396.82 o 
   6  10  16       52.29      325.15    399.24 o 
   8  10  16      383.23      293.81    561.45 o 
  -7  11  16       67.64      235.54    428.34 o 
  -5  11  16        0.53      -50.55    524.93 o 
  -3  11  16       41.71      119.49    369.39 o 
  -1  11  16      361.21      393.03    342.90 o 
   1  11  16      345.35      507.31    379.49 o 
   3  11  16      443.87      909.29    466.13 o 
   5  11  16       56.80       16.16    400.24 o 
   7  11  16        9.30      261.63    576.59 o 
  -6  12  16       14.53      389.14    434.02 o 
  -4  12  16       34.39       79.29    370.66 o 
  -2  12  16       16.33       88.91    318.98 o 
   0  12  16      552.52      372.86    376.71 o 
   2  12  16      193.79       82.55    402.69 o 
   4  12  16      328.60      141.91    442.77 o 
   6  12  16        8.91      151.79    445.86 o 
  -5  13  16      146.17      158.88    763.25 o 
  -3  13  16       96.85      -14.95    378.45 o 
  -1  13  16        1.50     -129.01    359.35 o 
   1  13  16       26.96      -13.65    408.49 o 
   3  13  16      137.15      246.98    429.82 o 
  -2  14  16      105.64      466.02    529.61 o 
   0  14  16      128.50      136.54    421.93 o 
   2  14  16       11.22      110.32    435.60 o 
 -11   1  17      141.17      612.44    560.81 o 
  -9   1  17      821.57     2135.54    612.60 o 
  -7   1  17     2142.51     4145.52    624.55 o 
  -5   1  17     2023.77     2422.39    351.76 o 
  -3   1  17     2872.33     2489.24    342.27 o 
  -1   1  17     1046.85      761.72    226.23 o 
   1   1  17      160.37       21.46    183.09 o 
   3   1  17       75.78       65.54    193.43 o 
   5   1  17       61.66       -8.99    215.24 o 
   7   1  17      285.76      562.58    317.59 o 
   9   1  17       68.12      297.76    384.28 o 
  11   1  17       25.75     -227.42    576.33 o 
 -12   2  17      413.13      953.71    681.46 o 
 -10   2  17      408.34      477.33    564.99 o 
  -8   2  17     2011.07     2040.74    519.53 o 
  -6   2  17     1700.22     2001.68    448.26 o 
  -4   2  17     2022.03     1827.20    318.22 o 
  -2   2  17     2658.13     2703.59    343.52 o 
   0   2  17     5504.19     5853.28    419.16 o 
   2   2  17     1053.53     1022.61    255.63 o 
   4   2  17     3413.02     3471.51    419.38 o 
   6   2  17      699.62      755.50    309.79 o 
   8   2  17      486.56      506.29    338.41 o 
  10   2  17      104.21      218.07    635.53 o 
 -11   3  17     1052.81      586.70    577.89 o 
  -9   3  17     1180.83      275.59    433.37 o 
  -7   3  17     3324.75     2209.61    453.99 o 
  -5   3  17     1819.88     1561.30    363.38 o 
  -3   3  17      979.27     1322.43    275.05 o 
  -1   3  17     2072.60     2981.61    356.98 o 
   1   3  17     3208.44     4185.32    384.76 o 
   3   3  17     2514.45     3012.44    383.25 o 
   5   3  17     5877.35     5919.71    532.95 o 
   7   3  17     1856.90     2608.65    645.05 o 
   9   3  17     1347.80     1537.44    646.87 o 
 -10   4  17     2374.43     2753.81    766.66 o 
  -8   4  17     4047.41     4220.13    665.01 o 
  -6   4  17     5704.73     5199.67    566.13 o 
  -4   4  17     5093.06     5268.73    529.40 o 
  -2   4  17     6446.65     6721.63    468.91 o 
   0   4  17    10203.72    10548.12    570.74 o 
   2   4  17     1610.55     1934.93    328.44 o 
   4   4  17     4743.22     4800.82    475.90 o 
   6   4  17     2362.63     2970.01    654.91 o 
   8   4  17     1146.90     1847.64    679.37 o 
  10   4  17      349.01      639.87    621.71 o 
 -11   5  17     2880.65     2483.24    773.08 o 
  -9   5  17     4175.43     6737.47    837.60 o 
  -7   5  17     6361.35     7305.69    675.29 o 
  -5   5  17     7175.69     8620.96    668.52 o 
  -3   5  17    12329.95    11076.24    607.49 o 
  -1   5  17    19869.98    18440.67   1030.46 o 
   1   5  17     9137.33     9182.31    551.39 o 
   3   5  17     1588.49     2165.76    521.71 o 
   5   5  17     5019.76     5564.63    807.38 o 
   7   5  17     1468.36     1745.78    604.62 o 
   9   5  17      668.04      159.11    522.66 o 
 -10   6  17     3373.73     3438.62    667.40 o 
  -8   6  17     4671.62     4616.84    866.45 o 
  -6   6  17    11016.64     9934.91    722.35 o 
  -4   6  17     7962.71     7837.38    616.54 o 
  -2   6  17    14582.15    14331.04   1222.62 o 
   0   6  17    15801.33    14312.32    917.34 o 
   2   6  17     4725.47     4132.80    536.94 o 
   4   6  17     5750.59     7476.09    899.45 o 
   6   6  17     4779.79     5065.04    830.47 o 
   8   6  17     1943.69     2319.74    703.91 o 
  10   6  17      945.28      560.60    620.10 o 
  -9   7  17     4861.49     4484.27    753.14 o 
  -7   7  17     9274.26     7450.61    719.22 o 
  -5   7  17    12567.47    11180.45    901.08 o 
  -3   7  17    10649.25    10415.69    730.89 o 
  -1   7  17    15556.87    16176.99    999.66 o 
   1   7  17    13346.29    12584.02    800.89 o 
   3   7  17     8982.06     9783.12    784.25 o 
   5   7  17     9162.60    10373.71   1076.34 o 
   7   7  17     4907.14     6084.39    966.45 o 
   9   7  17     2447.40     2987.14    863.01 o 
 -10   8  17     4806.77     5713.94    851.40 o 
  -8   8  17     7502.05     6887.73    731.89 o 
  -6   8  17    15661.49    14921.91    888.62 o 
  -4   8  17    12073.76    12213.58    924.55 o 
  -2   8  17    15959.07    15043.51   1040.52 o 
   0   8  17    11260.17    11464.11    861.44 o 
   2   8  17    10051.93     9873.83    777.88 o 
   4   8  17    10256.65    11401.82    887.16 o 
   6   8  17     4752.13     5356.61    908.80 o 
   8   8  17     2422.63     2652.53    791.54 o 
  -9   9  17     5870.11     8339.25    993.53 o 
  -7   9  17    10320.26    11033.79   1023.22 o 
  -5   9  17    13901.04    13058.93   1001.47 o 
  -3   9  17    13274.84    12092.07    889.78 o 
  -1   9  17    12196.88    11368.91   1244.57 o 
   1   9  17     7858.64     8140.63    747.14 o 
   3   9  17    10726.81    13099.21    958.96 o 
   5   9  17     5089.94     5648.26    753.40 o 
   7   9  17     2091.24     2574.90    770.40 o 
  -8  10  17     6892.67     5657.12    880.84 o 
  -6  10  17     9940.91     8739.22    903.11 o 
  -4  10  17     9667.27     7996.85    809.99 o 
  -2  10  17    12325.94    10805.42    909.44 o 
   0  10  17     9998.27     8876.31    864.47 o 
   2  10  17    11138.12    11023.14    893.21 o 
   4  10  17    10217.40    11050.78    963.70 o 
   6  10  17     5232.96     5581.92    983.52 o 
  -7  11  17     6402.42     5425.77    828.61 o 
  -5  11  17     9489.44     8456.49    896.34 o 
  -3  11  17    10359.11     9290.95    882.35 o 
  -1  11  17     9900.59     9197.41    942.96 o 
   1  11  17     9642.41    10458.69    926.54 o 
   3  11  17    10489.75    10697.66    956.49 o 
   5  11  17     5103.28     5806.37    803.37 o 
  -6  12  17     6844.67     7178.07    915.57 o 
  -4  12  17    11613.00    10355.44    973.54 o 
  -2  12  17    10377.08     9475.02    902.59 o 
   0  12  17     8859.80     9318.76    880.05 o 
   2  12  17     7314.40     7290.98    966.06 o 
   4  12  17     3501.94     4188.54    722.46 o 
  -5  13  17     7676.85     7716.65   1697.85 o 
  -3  13  17    10761.17     9186.97    930.48 o 
  -1  13  17    10123.85     8210.64    932.36 o 
   1  13  17     8590.47     8026.54    861.67 o 
   3  13  17     4359.93     5377.49    800.31 o 
 -12   0  18     2739.07     4626.25   1473.55 o 
 -10   0  18     8119.91    12364.71   1978.23 o 
  -8   0  18    16258.97    17395.96   1785.08 o 
  -6   0  18    16096.88    15492.93   1032.11 o 
  -4   0  18    26362.83    23155.20   1179.07 o 
  -2   0  18    40243.74    35363.57   1332.87 o 
   0   0  18    35709.35    31895.75   3196.32 o 
   2   0  18    47626.28    50892.11   2347.39 o 
   4   0  18    28972.05    29349.00   1263.18 o 
   6   0  18    20232.04    20804.12   1467.32 o 
   8   0  18    23568.00    24614.16   1785.08 o 
  10   0  18    14615.62    14087.49   1576.35 o 
 -11   1  18     4648.73     5261.52   1009.76 o 
  -9   1  18    10909.65    11469.85   1218.24 o 
  -7   1  18    13162.50    12745.33    931.67 o 
  -5   1  18    22824.51    19950.41    928.96 o 
  -3   1  18    37509.71    36007.99    980.38 o 
  -1   1  18    40784.86    37799.00    944.63 o 
   1   1  18    50856.78    52777.94   1441.15 o 
   3   1  18    42855.05    46562.01   1844.50 o 
   5   1  18    27925.54    29664.52   1219.02 o 
   7   1  18    24699.82    25910.07   1055.51 o 
   9   1  18    20282.48    19968.84   1203.39 o 
 -10   2  18     5333.19     4645.03    910.65 o 
  -8   2  18     9823.79     9091.31    886.34 o 
  -6   2  18    14762.58    13861.37    834.58 o 
  -4   2  18    28530.09    26740.76   1243.75 o 
  -2   2  18    39913.95    39299.75   1594.49 o 
   0   2  18    37484.38    38401.74   1069.94 o 
   2   2  18    49474.77    46977.88   1129.73 o 
   4   2  18    39327.02    41453.10   1151.22 o 
   6   2  18    29205.17    30067.96   1064.24 o 
   8   2  18    23818.06    23812.27   1463.88 o 
  10   2  18    11208.51    11324.20   1654.24 o 
 -11   3  18     3564.35     3667.27    902.47 o 
  -9   3  18     7024.05     6420.12    806.37 o 
  -7   3  18    10888.66    10565.40   1036.50 o 
  -5   3  18    23881.15    22764.85    971.15 o 
  -3   3  18    24604.48    21322.44   1453.74 o 
  -1   3  18    26155.05    22943.88    781.04 o 
   1   3  18    20854.67    19503.86    761.43 o 
   3   3  18    31768.01    29254.75    966.03 o 
   5   3  18    25105.97    25009.29    949.31 o 
   7   3  18    19459.57    21138.37   1366.37 o 
   9   3  18    12971.51    14963.36   1345.02 o 
 -10   4  18     3540.66     4558.59    898.63 o 
  -8   4  18     9665.57    12465.85    980.95 o 
  -6   4  18    18622.73    16606.59   1009.19 o 
  -4   4  18    24520.44    22662.77    769.79 o 
  -2   4  18    24465.50    23140.80   1291.42 o 
   0   4  18    16671.80    15729.32    694.50 o 
   2   4  18    21297.21    21188.09    798.61 o 
   4   4  18    23556.90    25708.82   1320.94 o 
   6   4  18    16415.76    17738.83   1250.78 o 
   8   4  18    13902.00    16018.47   1354.61 o 
  10   4  18     9673.93    11621.51   1362.54 o 
 -11   5  18     2990.34     3724.40    947.47 o 
  -9   5  18     5187.51     4829.07    743.34 o 
  -7   5  18     8131.79     7474.63    719.56 o 
  -5   5  18    22755.11    22174.00    988.11 o 
  -3   5  18    18276.36    16519.90    727.21 o 
  -1   5  18    29575.17    29295.08   1966.76 o 
   1   5  18    23800.29    25904.19    972.27 o 
   3   5  18    32995.18    35598.01   1509.76 o 
   5   5  18    22163.15    25400.55   1413.47 o 
   7   5  18    17070.04    19129.77   1389.65 o 
   9   5  18     8986.98     9693.29   1248.73 o 
 -10   6  18     2509.63     2168.77    623.61 o 
  -8   6  18     5037.58     4270.27    636.07 o 
  -6   6  18     9500.45     8597.12    710.18 o 
  -4   6  18    12718.66    13742.21    858.99 o 
  -2   6  18    15799.15    16255.13    739.96 o 
   0   6  18    23076.57    22475.78   1141.22 o 
   2   6  18    26525.71    25479.23   1308.27 o 
   4   6  18    20389.54    19966.80   1316.22 o 
   6   6  18    14794.94    14985.65   1252.84 o 
   8   6  18    10264.25    11895.30   1293.87 o 
  -9   7  18     3799.06     4565.92    790.44 o 
  -7   7  18     4979.66     5171.86    653.32 o 
  -5   7  18    10833.47    11250.12    767.17 o 
  -3   7  18     5899.19     5609.15    708.87 o 
  -1   7  18    12345.68    12049.93    912.88 o 
   1   7  18    11708.12    10132.51    884.63 o 
   3   7  18    10529.64     9759.06    790.32 o 
   5   7  18     6833.93     7564.27    994.69 o 
   7   7  18     8298.46     8353.45   1111.66 o 
  -8   8  18     4006.71     4483.10    664.88 o 
  -6   8  18     5625.43     5054.55    619.72 o 
  -4   8  18     6604.26     5468.23    728.98 o 
  -2   8  18     7530.53     5980.19    736.77 o 
   0   8  18     9184.05     6883.00    795.81 o 
   2   8  18     6025.35     5995.91    827.78 o 
   4   8  18     3987.92     4694.38    673.90 o 
   6   8  18     4106.75     4889.07    882.00 o 
   8   8  18     4079.89     3480.78   1116.84 o 
  -9   9  18     2118.14     2498.22    679.79 o 
  -7   9  18     2293.63     2270.22    609.44 o 
  -5   9  18     4293.54     3607.48    675.28 o 
  -3   9  18     3154.71     2646.19    577.46 o 
  -1   9  18     7385.63     6745.71    818.63 o 
   1   9  18     7043.77     6651.89    841.95 o 
   3   9  18     4567.31     4389.83    654.28 o 
   5   9  18     4685.55     5079.00    895.72 o 
   7   9  18     3118.35     2459.10    782.86 o 
  -8  10  18     1263.13     1143.08    568.06 o 
  -6  10  18     2318.96     2055.29    594.15 o 
  -4  10  18     2132.41     2391.19    556.45 o 
  -2  10  18     2680.69     3325.95    637.93 o 
   0  10  18     4993.59     5105.96    759.58 o 
   2  10  18     2813.20     2853.98    701.20 o 
   4  10  18     4397.68     3907.48    686.52 o 
   6  10  18     4121.20     5048.08    959.84 o 
  -7  11  18     1241.87     1590.10    587.20 o 
  -5  11  18     2000.53     2049.13    592.39 o 
  -3  11  18     1159.29     1326.22    503.40 o 
  -1  11  18     2485.38     2632.47    618.38 o 
   1  11  18     1047.03     1320.69    544.99 o 
   3  11  18      766.94     1274.13    492.53 o 
   5  11  18     2382.01     2286.18    634.78 o 
  -4  12  18      713.66      293.71    439.25 o 
  -2  12  18      622.23      178.42    380.20 o 
   0  12  18      613.02      600.75    484.61 o 
   2  12  18       42.30     -177.99    418.67 o 
   4  12  18      384.34      711.54    493.21 o 
  -3  13  18      203.31      190.39    432.55 o 
  -1  13  18      512.14     1040.05    516.97 o 
   1  13  18      121.39      304.28    442.55 o 
 -11   1  19        6.20       39.23    556.89 o 
  -9   1  19       71.45       64.60    527.00 o 
  -7   1  19      151.49      257.41    282.62 o 
  -5   1  19       55.23      237.24    264.19 o 
  -3   1  19     1410.66     2128.67    362.41 o 
  -1   1  19      634.60      789.85    255.07 o 
   1   1  19     1565.39     1854.60    313.47 o 
   3   1  19      545.78      628.73    258.62 o 
   5   1  19      404.60      235.17    262.76 o 
   7   1  19      493.67      427.76    368.99 o 
   9   1  19      449.38      261.69    604.37 o 
 -10   2  19       40.65     -133.47    460.03 o 
  -8   2  19      200.77      138.43    414.58 o 
  -6   2  19      134.42      169.55    289.19 o 
  -4   2  19      262.66      162.17    246.40 o 
  -2   2  19     1096.55     1218.30    282.99 o 
   0   2  19     2979.35     3396.99    388.66 o 
   2   2  19      136.24      -56.44    225.78 o 
   4   2  19      456.60      814.49    301.69 o 
   6   2  19     1484.38     1963.36    421.60 o 
   8   2  19      385.80      753.91    660.45 o 
 -11   3  19       63.76      185.15    545.96 o 
  -9   3  19      292.21      433.28    430.57 o 
  -7   3  19       35.58      202.87    314.27 o 
  -5   3  19      387.06     1023.48    370.52 o 
  -3   3  19        9.56      191.67    234.63 o 
  -1   3  19     4642.90     4867.24    447.75 o 
   1   3  19     1655.45     1674.24    330.13 o 
   3   3  19      319.72      325.89    250.95 o 
   5   3  19     2035.83     2410.43    419.22 o 
   7   3  19      797.04      926.66    545.74 o 
   9   3  19      284.14      121.64    507.16 o 
 -10   4  19       87.70      246.63    554.28 o 
  -8   4  19      357.87      542.97    341.63 o 
  -6   4  19       41.14       25.93    303.84 o 
  -4   4  19       28.09      147.70    251.10 o 
  -2   4  19     1153.18     1279.32    309.21 o 
   0   4  19      742.06      666.49    255.79 o 
   2   4  19       67.86       99.03    225.75 o 
   4   4  19      825.01      904.57    453.35 o 
   6   4  19     1208.12     1354.35    566.31 o 
   8   4  19      976.74     1194.47    614.14 o 
  -9   5  19      117.60     -191.73    392.81 o 
  -7   5  19      412.51      569.71    374.81 o 
  -5   5  19      376.90      161.11    312.50 o 
  -3   5  19       20.17      110.91    248.01 o 
  -1   5  19       81.31      175.56    238.76 o 
   1   5  19      737.51     1019.70    439.18 o 
   3   5  19     1479.94     1559.05    499.66 o 
   5   5  19     1092.18     1372.76    579.85 o 
   7   5  19     1990.16     2940.99    753.94 o 
   9   5  19     1856.95     2456.63    769.84 o 
 -10   6  19      211.65      139.46    469.06 o 
  -8   6  19      190.69      184.54    371.63 o 
  -6   6  19      104.86      362.13    348.34 o 
  -4   6  19     1337.27     1484.08    380.42 o 
  -2   6  19       19.06      351.45    260.36 o 
   0   6  19     1612.08     2061.30    533.54 o 
   2   6  19     2905.33     3105.00    617.45 o 
   4   6  19     3162.40     3307.96    706.00 o 
   6   6  19     1730.29     2422.86    693.66 o 
   8   6  19     2358.34     2229.94    758.17 o 
  -9   7  19      463.22      141.60    468.88 o 
  -7   7  19      443.74       82.86    322.76 o 
  -5   7  19       31.87      510.82    319.64 o 
  -3   7  19      273.36      754.66    407.04 o 
  -1   7  19      291.65      242.92    359.27 o 
   1   7  19     1618.53     1176.93    482.29 o 
   3   7  19     4244.73     3156.37    686.34 o 
   5   7  19     1997.64     1973.67    752.35 o 
   7   7  19     2548.32     2337.42    753.03 o 
  -8   8  19      280.65      307.39    386.87 o 
  -6   8  19      261.72      332.51    429.71 o 
  -4   8  19      775.15      877.62    427.66 o 
  -2   8  19      128.39      -28.59    308.99 o 
   0   8  19      385.69      404.21    390.73 o 
   2   8  19     1609.13     1513.27    543.35 o 
   4   8  19     2744.15     2612.05    702.14 o 
   6   8  19     2717.54     2804.01    789.12 o 
  -7   9  19       72.76      349.37    434.84 o 
  -5   9  19       89.77        9.44    369.17 o 
  -3   9  19      858.30      278.03    396.75 o 
  -1   9  19      270.84      218.61    376.88 o 
   1   9  19      226.18      394.73    394.26 o 
   3   9  19     2201.07     1919.31    630.02 o 
   5   9  19     2394.44     3418.93    806.35 o 
   7   9  19     3103.57     3006.90    865.72 o 
  -6  10  19       10.61      482.64    426.51 o 
  -4  10  19      271.74      411.14    412.66 o 
  -2  10  19     1123.24     1245.83    472.23 o 
   0  10  19      487.00      595.72    463.91 o 
   2  10  19     1275.95     1668.90    596.52 o 
   4  10  19     2504.77     2482.91    735.76 o 
   6  10  19     2110.91     1795.41    730.90 o 
  -5  11  19        1.26      448.43    451.18 o 
  -3  11  19      342.51      644.41    432.97 o 
  -1  11  19     1037.05     1000.33    470.52 o 
   1  11  19      668.06      558.33    495.46 o 
   3  11  19     2232.35     1651.86    664.44 o 
  -4  12  19        4.87       60.91    399.97 o 
  -2  12  19      378.22      430.30    426.79 o 
   0  12  19      220.14       44.77    385.40 o 
   2  12  19     1381.34     1400.62    641.02 o 
 -10   0  20     4622.35     6398.87   1498.47 o 
  -8   0  20    12258.94    16620.24   1915.92 o 
  -6   0  20    13615.35    16339.47   1123.39 o 
  -4   0  20    20595.91    21681.12   1771.06 o 
  -2   0  20    14028.15    15211.33   1006.25 o 
   0   0  20    12832.23    12770.61   1252.36 o 
   2   0  20     9208.19     9412.00   1000.02 o 
   4   0  20     2938.90     2563.91    651.10 o 
   6   0  20      528.31      894.10    548.30 o 
   8   0  20     1007.53     1507.82    688.49 o 
 -11   1  20     5102.85     6058.44   1153.55 o 
  -9   1  20     5770.70     5753.62    978.06 o 
  -7   1  20    11222.34    11118.04    865.14 o 
  -5   1  20    11078.54    10760.54    656.56 o 
  -3   1  20    13055.42    12362.72    664.92 o 
  -1   1  20     6227.00     6719.35    498.41 o 
   1   1  20    12879.86    13468.01    638.32 o 
   3   1  20     4042.18     4495.29    485.81 o 
   5   1  20     3370.54     4109.86    516.69 o 
   7   1  20      646.90     1384.40    563.87 o 
   9   1  20     1983.74     2439.30    906.56 o 
 -10   2  20     4067.12     3518.39    882.05 o 
  -8   2  20     9298.48     8400.38    937.86 o 
  -6   2  20     7682.38     6402.99    699.01 o 
  -4   2  20     9492.29     7661.37    568.87 o 
  -2   2  20     5160.63     4788.56    459.72 o 
   0   2  20     7784.05     8325.56    595.35 o 
   2   2  20    10347.73    10771.84    643.23 o 
   4   2  20     5058.88     4864.55    513.16 o 
   6   2  20     2197.74     2700.45    482.10 o 
   8   2  20     2690.51     3361.43    978.21 o 
  -9   3  20     6228.41     6276.41    868.88 o 
  -7   3  20    10119.62    10526.56    849.14 o 
  -5   3  20    12451.18    13512.77    687.65 o 
  -3   3  20     9211.01     9387.92    718.55 o 
  -1   3  20     8234.23     9222.29    585.48 o 
   1   3  20    12985.50    13047.14    690.07 o 
   3   3  20     5989.24     6543.64    573.18 o 
   5   3  20     2895.36     3196.43    692.28 o 
   7   3  20      856.01     1057.51    565.29 o 
   9   3  20      894.08     1140.21    816.21 o 
 -10   4  20     3351.50     4810.93   1000.98 o 
  -8   4  20     7693.80     8993.96    747.09 o 
  -6   4  20     9013.06    10634.50    798.77 o 
  -4   4  20     9428.26    10225.55    675.78 o 
  -2   4  20     6747.07     7039.92    571.82 o 
   0   4  20     7917.38     7656.15    576.97 o 
   2   4  20     6356.01     5967.20    552.01 o 
   4   4  20     2185.57     3033.15    659.51 o 
   6   4  20      891.71     1843.93    714.97 o 
   8   4  20      311.40      368.18    545.67 o 
  -9   5  20     4488.97     4947.19    799.78 o 
  -7   5  20     5761.80     5304.10    665.78 o 
  -5   5  20     6538.94     6336.42    677.47 o 
  -3   5  20     2107.69     2396.50    434.98 o 
  -1   5  20     6008.68     5672.22    533.58 o 
   1   5  20     5891.21     5874.52    912.79 o 
   3   5  20     3321.96     4480.73    754.88 o 
   5   5  20     2199.52     2989.54    694.23 o 
   7   5  20     1359.33     1555.34    666.34 o 
  -8   6  20     4563.29     3172.37    611.49 o 
  -6   6  20     5574.08     3903.56    580.24 o 
  -4   6  20     2673.27     2327.23    455.65 o 
  -2   6  20     4094.05     3915.33    657.82 o 
   0   6  20     6423.97     6964.68    804.20 o 
   2   6  20     4210.50     5132.27    763.75 o 
   4   6  20     1678.96     2496.95    663.18 o 
   6   6  20     2703.83     3558.61    829.11 o 
   8   6  20     1400.19     2017.22    779.89 o 
  -9   7  20     1971.87     2187.89    652.88 o 
  -7   7  20     3085.33     2993.44    599.47 o 
  -5   7  20     4215.68     4545.91    597.37 o 
  -3   7  20     2272.13     3128.05    616.59 o 
  -1   7  20     6425.57     6591.69    815.25 o 
   1   7  20     2689.84     2676.93    622.30 o 
   3   7  20      859.81      743.19    528.21 o 
   5   7  20      910.65      760.14    567.93 o 
   7   7  20      767.49      745.50    590.58 o 
  -8   8  20     1369.25     1622.77    517.73 o 
  -6   8  20     2200.60     2650.24    639.59 o 
  -4   8  20     1147.85     1564.13    524.86 o 
  -2   8  20     3847.67     4212.30    682.93 o 
   0   8  20     2831.53     2308.20    595.73 o 
   2   8  20     1735.15     1776.13    577.67 o 
   4   8  20      633.34      291.36    468.39 o 
   6   8  20      618.55      463.18    599.01 o 
  -7   9  20     1096.04     1199.43    552.25 o 
  -5   9  20      952.87      525.17    448.62 o 
  -3   9  20     1236.32     1421.71    496.97 o 
  -1   9  20     1750.80     1379.83    509.30 o 
   1   9  20     1032.79      826.15    516.09 o 
   3   9  20     1537.61     1363.33    610.34 o 
   5   9  20     1331.40     1987.73    731.63 o 
  -6  10  20      559.96      172.09    446.28 o 
  -4  10  20      428.91      512.67    459.64 o 
  -2  10  20      781.69      976.58    479.78 o 
   0  10  20       39.05      -76.73    393.59 o 
   2  10  20      922.31     1134.46    551.26 o 
   4  10  20     1006.84     1350.58    663.40 o 
  -5  11  20      162.21      189.02    453.17 o 
  -3  11  20      527.21      956.66    504.16 o 
  -1  11  20       35.98      170.08    417.06 o 
   1  11  20      156.29      274.16    466.20 o 
   3  11  20      786.56      462.52    564.49 o 
  -2  12  20      419.89      581.60    520.35 o 
   0  12  20       22.67      184.40    446.12 o 
  -9   1  21      125.72      356.35    559.69 o 
  -7   1  21      211.33      544.74    353.97 o 
  -5   1  21      338.79      237.23    267.14 o 
  -3   1  21     1055.64      565.37    276.28 o 
  -1   1  21      181.09      115.25    225.66 o 
   1   1  21      148.51      443.96    242.55 o 
   3   1  21      140.25      -79.49    241.16 o 
   5   1  21        8.73      -72.23    278.50 o 
   7   1  21       11.26      -56.30    349.15 o 
 -10   2  21      125.69      -40.89    530.67 o 
  -8   2  21      652.68      507.28    467.81 o 
  -6   2  21     1020.37      918.08    388.11 o 
  -4   2  21     1502.08     1096.38    338.83 o 
  -2   2  21     2566.51     2905.33    417.54 o 
   0   2  21      446.54      407.81    248.17 o 
   2   2  21     2436.91     2594.10    408.20 o 
   4   2  21     2237.69     2619.58    445.28 o 
   6   2  21      894.71     1217.41    564.33 o 
   8   2  21      365.97      330.22    613.72 o 
  -9   3  21      465.01      258.80    465.05 o 
  -7   3  21     1359.01      949.53    418.28 o 
  -5   3  21     2084.89     2104.02    378.67 o 
  -3   3  21     2142.49     2625.25    398.97 o 
  -1   3  21     1510.07     2710.70    416.58 o 
   1   3  21     1750.11     2386.30    410.00 o 
   3   3  21     6321.93     6635.25    588.64 o 
   5   3  21     2213.06     3306.72    707.52 o 
   7   3  21     1606.40     2144.79    741.05 o 
  -8   4  21     1351.14     1107.22    427.10 o 
  -6   4  21     2203.70     2537.35    517.37 o 
  -4   4  21     3039.74     3440.12    505.07 o 
  -2   4  21     2198.66     2731.49    438.60 o 
   0   4  21     1583.27     2089.61    389.25 o 
   2   4  21     4312.69     5093.13    762.64 o 
   4   4  21     2087.67     2128.14    598.80 o 
   6   4  21     1279.49     1827.68    650.42 o 
   8   4  21     1134.39     1760.33    678.04 o 
  -9   5  21     1580.54     2671.25    691.49 o 
  -7   5  21     3054.30     3730.42    617.10 o 
  -5   5  21     4338.50     4486.44    626.02 o 
  -3   5  21     4079.13     3067.24    470.84 o 
  -1   5  21     4074.61     3001.63    447.37 o 
   1   5  21     5420.63     5036.30    964.19 o 
   3   5  21     4516.58     4744.65    785.79 o 
   5   5  21     1335.58     1555.54    619.90 o 
   7   5  21     1715.18     2484.84    770.81 o 
  -8   6  21     2484.69     2530.61    563.54 o 
  -6   6  21     4634.42     4113.41    619.81 o 
  -4   6  21     7679.70     7614.02    712.57 o 
  -2   6  21     4958.47     4147.41    705.34 o 
   0   6  21     9837.89     9905.22    963.90 o 
   2   6  21     9414.00     9784.56    971.86 o 
   4   6  21     4431.57     5085.21    884.72 o 
   6   6  21     3090.59     3833.21    854.65 o 
  -7   7  21     3642.10     2822.85    595.13 o 
  -5   7  21     5988.08     5177.43    762.87 o 
  -3   7  21     6308.44     6418.80    792.54 o 
  -1   7  21     7444.97     8725.50    874.62 o 
   1   7  21    12120.15    11996.82   1034.47 o 
   3   7  21     8245.66     8146.52   1012.54 o 
   5   7  21     5246.21     6118.49   1348.93 o 
  -6   8  21     4861.61     5036.58    839.24 o 
  -4   8  21     7346.68     6842.84    868.62 o 
  -2   8  21     4587.65     4823.62    753.88 o 
   0   8  21     7614.15     7570.03    924.01 o 
   2   8  21     7155.45     8411.70   1006.86 o 
   4   8  21     5970.32     6419.68    999.25 o 
   6   8  21     3872.99     4577.32    947.78 o 
  -5   9  21     6201.45     6838.13   1619.97 o 
  -3   9  21     7416.96     5216.37    792.12 o 
  -1   9  21     5487.99     4096.28    986.00 o 
   1   9  21     6338.51     6168.63    901.89 o 
   3   9  21     5963.92     5936.98    971.58 o 
   5   9  21     4707.34     5910.17   1041.91 o 
  -4  10  21     6274.52     5865.28    859.22 o 
  -2  10  21     6257.61     6379.15    897.27 o 
   0  10  21     7288.53     6585.83    944.95 o 
   2  10  21     7633.43     6807.80    992.48 o 
  -3  11  21     5407.47     4600.62    797.87 o 
  -1  11  21     5399.94     5390.21    863.24 o 
   1  11  21     7261.28     5960.79    959.36 o 
  -8   0  22      760.04      532.72    838.02 o 
  -6   0  22     4051.82     2934.18    675.05 o 
  -4   0  22     8613.15     6985.99    851.72 o 
  -2   0  22     3300.11     2213.24    579.45 o 
   0   0  22     9328.28     7667.71    805.76 o 
   2   0  22     9753.59    10056.06    895.17 o 
   4   0  22    13339.63    14860.09   1286.63 o 
   6   0  22     9567.48    10386.48   1158.90 o 
   8   0  22     5511.77     7775.84   1211.86 o 
  -9   1  22      877.76      765.18    654.84 o 
  -7   1  22     1419.92     1168.85    451.38 o 
  -5   1  22     6609.74     5716.89    572.37 o 
  -3   1  22     6692.06     6194.10    571.45 o 
  -1   1  22     5932.16     6146.41    544.92 o 
   1   1  22    12073.29    11921.11    987.33 o 
   3   1  22    12434.50    12758.31    744.37 o 
   5   1  22    12476.56    11586.23   1359.84 o 
   7   1  22     7432.74     8374.51    858.59 o 
  -8   2  22      868.88     1036.38    526.12 o 
  -6   2  22     3305.21     4290.53    652.50 o 
  -4   2  22     7203.64     9060.78    665.03 o 
  -2   2  22     6383.48     7471.59    599.27 o 
   0   2  22    11620.73    11696.54   1019.57 o 
   2   2  22    10106.64     9342.77    940.60 o 
   4   2  22    13679.71    12092.33    760.07 o 
   6   2  22     8781.27     8000.15   1243.01 o 
  -9   3  22      726.66      601.34    512.56 o 
  -7   3  22     2245.76     2079.62    526.20 o 
  -5   3  22     3732.23     3465.87    462.30 o 
  -3   3  22     7067.49     6304.67    560.71 o 
  -1   3  22     5415.89     4183.81    516.69 o 
   1   3  22     7335.74     7067.19    605.30 o 
   3   3  22     7188.05     6570.88    622.30 o 
   5   3  22     9331.25     8623.68   1010.84 o 
   7   3  22     5307.43     6221.30   1277.28 o 
  -8   4  22     1182.63     1124.96    449.84 o 
  -6   4  22     3295.78     2597.92    816.59 o 
  -4   4  22     3956.85     2992.95    501.19 o 
  -2   4  22     4594.44     3490.07    493.32 o 
   0   4  22     4588.48     4233.73    511.20 o 
   2   4  22     4728.08     5346.95    768.61 o 
   4   4  22     8760.68     9218.12   1054.47 o 
   6   4  22     5504.50     6192.56   1005.63 o 
  -7   5  22     2600.79     2363.51    564.73 o 
  -5   5  22     1975.09     1704.35    470.18 o 
  -3   5  22     5686.55     5793.68    607.51 o 
  -1   5  22     4309.54     3807.43    662.73 o 
   1   5  22     7410.08     7366.31    885.70 o 
   3   5  22     7442.31     8016.18    959.49 o 
   5   5  22     7776.76     7705.66   1071.09 o 
   7   5  22     3642.33     4572.76    965.42 o 
  -8   6  22      842.07      866.34    469.05 o 
  -6   6  22     2149.61     2389.59    537.91 o 
  -4   6  22     2384.75     3806.69    591.80 o 
  -2   6  22     4233.54     5167.28    765.47 o 
   0   6  22     5400.14     5480.59    788.27 o 
   2   6  22     6024.15     5670.42    866.48 o 
   4   6  22     6729.15     6990.29   1017.86 o 
   6   6  22     3127.69     3494.49    819.91 o 
  -7   7  22     1270.70     1329.30    507.90 o 
  -5   7  22     1405.81     1238.93    532.14 o 
  -3   7  22     2902.25     2149.25    595.32 o 
  -1   7  22     1620.71     1058.92    509.47 o 
   1   7  22     3634.39     4164.40    750.01 o 
   3   7  22     3227.74     3346.47    761.73 o 
   5   7  22     3276.57     3975.70    886.92 o 
  -6   8  22     1274.36      615.13    516.71 o 
  -4   8  22     1748.42      758.96    488.37 o 
  -2   8  22     1561.49      716.16    468.77 o 
   0   8  22     1592.68      685.47    477.16 o 
   2   8  22     2109.58     1484.81    603.07 o 
   4   8  22     2077.21     1257.15    670.51 o 
  -5   9  22      717.66      719.04    494.03 o 
  -3   9  22     1716.20     1954.51    629.08 o 
  -1   9  22      945.61     1038.80    511.07 o 
   1   9  22     1575.65     1537.58    595.60 o 
   3   9  22     1436.44     1486.78    655.10 o 
  -2  10  22     1132.91     1397.13    595.12 o 
   0  10  22      783.35     1185.78    608.93 o 
   2  10  22      946.59     1322.52    651.14 o 
  -9   1  23       59.15     -576.73    556.61 o 
  -7   1  23       11.41      -41.27    386.42 o 
  -5   1  23       14.49      142.05    291.76 o 
  -3   1  23       29.00      -52.58    264.11 o 
  -1   1  23      149.25      134.19    271.44 o 
   1   1  23      102.68      248.66    271.24 o 
   3   1  23        0.02       -6.30    290.75 o 
   5   1  23       47.98       82.13    321.81 o 
   7   1  23      133.77      165.11    542.07 o 
  -8   2  23      160.49      128.90    489.16 o 
  -6   2  23      199.81      402.98    413.68 o 
  -4   2  23       31.24      -74.56    279.83 o 
  -2   2  23       73.65      161.15    289.98 o 
   0   2  23      200.84      589.14    318.99 o 
   2   2  23        0.17       35.23    265.99 o 
   4   2  23       17.80     -179.75    295.78 o 
   6   2  23        9.59      479.76    579.45 o 
  -7   3  23      226.70       68.85    379.43 o 
  -5   3  23      495.65      479.95    350.75 o 
  -3   3  23       32.54      -14.41    260.95 o 
  -1   3  23      202.80      117.33    273.58 o 
   1   3  23      103.73      227.68    289.63 o 
   3   3  23       15.52     -233.24    363.86 o 
   5   3  23       10.46     -164.80    425.20 o 
  -8   4  23      321.93      701.69    423.41 o 
  -6   4  23      352.02      758.96    434.39 o 
  -4   4  23      198.12      134.22    322.55 o 
  -2   4  23       12.34      -95.03    250.64 o 
   0   4  23      813.14      804.92    343.96 o 
   2   4  23        9.00      103.10    414.45 o 
   4   4  23      122.42       34.72    462.10 o 
   6   4  23      103.99     -137.79    500.01 o 
  -7   5  23      628.01      810.81    451.53 o 
  -5   5  23      860.96     1374.94    465.88 o 
  -3   5  23       76.45       36.07    276.18 o 
  -1   5  23      366.35      544.38    418.46 o 
   1   5  23      145.94       34.21    403.18 o 
   3   5  23      136.17      471.33    494.29 o 
   5   5  23      468.75      418.34    568.23 o 
  -6   6  23      721.65      896.52    458.64 o 
  -4   6  23     1152.49      871.05    486.01 o 
  -2   6  23       86.60      -19.90    392.68 o 
   0   6  23      701.06      807.95    475.22 o 
   2   6  23        7.02      -42.52    401.43 o 
   4   6  23      109.58      339.04    519.35 o 
  -5   7  23      554.77      448.22    472.69 o 
  -3   7  23      271.32      306.02    425.20 o 
  -1   7  23       13.60      114.73    411.67 o 
   1   7  23      115.95      564.28    497.53 o 
   3   7  23        1.02     -351.62    424.06 o 
  -4   8  23     1038.70      741.62    497.37 o 
  -2   8  23       36.37     -360.36    372.87 o 
   0   8  23       29.51     -194.02    761.70 o 
   2   8  23       34.12     -128.80    463.18 o 
  -3   9  23     1021.18     1371.47    627.06 o 
  -1   9  23      135.41      126.84    455.52 o 
   1   9  23      229.94      341.60    479.01 o 
  -8   0  24     4660.29     7084.24   1685.39 o 
  -6   0  24    11827.69    11965.10   1133.62 o 
  -4   0  24     4744.95     5843.74    854.21 o 
  -2   0  24    11957.58    12410.91   1060.23 o 
   0   0  24    10846.39    10293.29   2244.59 o 
   2   0  24     5725.99     6570.21    987.56 o 
   4   0  24     5658.95     4990.75    887.87 o 
   6   0  24     3171.12     3701.00    890.98 o 
  -7   1  24     8030.31     7524.09    830.82 o 
  -5   1  24     8997.35     8217.36    671.93 o 
  -3   1  24     6952.15     6431.53    604.24 o 
  -1   1  24    15148.03    13898.31    978.60 o 
   1   1  24     7296.24     7807.75    658.18 o 
   3   1  24     7735.93     7903.50    745.26 o 
   5   1  24     4959.41     5953.90    710.77 o 
  -6   2  24     9261.16     7534.61    843.03 o 
  -4   2  24     5192.30     5394.91    616.08 o 
  -2   2  24    11363.94    11623.24    779.57 o 
   0   2  24     9675.12    10805.63   1141.48 o 
   2   2  24     8540.35     9607.07    713.50 o 
   4   2  24     7343.36     7236.89   1099.71 o 
   6   2  24     4782.87     4953.36   1093.48 o 
  -7   3  24     4742.86     4951.73    737.32 o 
  -5   3  24     5155.99     5396.40    649.09 o 
  -3   3  24     7264.30     7814.04    829.56 o 
  -1   3  24     7138.60     7550.13    657.57 o 
   1   3  24     6572.82     8125.89    696.70 o 
   3   3  24     7030.19     6565.33    897.25 o 
   5   3  24     4049.06     4644.95   1049.86 o 
  -6   4  24     5339.74     5914.13    765.23 o 
  -4   4  24     6699.48     6655.74    690.79 o 
  -2   4  24     8208.20     7269.92    688.03 o 
   0   4  24     3990.85     4225.29    750.92 o 
   2   4  24     6338.32     5593.61   1895.67 o 
   4   4  24     3572.36     4460.45    870.20 o 
  -5   5  24     5005.37     4716.56    680.03 o 
  -3   5  24     8868.38     9335.80    953.30 o 
  -1   5  24     3587.00     3783.45    785.06 o 
   1   5  24     6345.66     7014.35    948.22 o 
   3   5  24     5438.16     6651.73    988.38 o 
  -6   6  24     2892.64     2408.85    588.07 o 
  -4   6  24     4499.23     3958.63    775.78 o 
  -2   6  24     3773.92     3896.24    745.51 o 
   0   6  24     3329.09     4803.05    829.20 o 
   2   6  24     6078.98     8161.27   1044.61 o 
   4   6  24     3185.44     4058.96    864.43 o 
  -5   7  24     2491.86     2987.79    774.51 o 
  -3   7  24     3724.96     3213.86    705.27 o 
  -1   7  24     1618.65     1430.73    531.16 o 
   1   7  24     3758.21     3437.06    777.90 o 
   3   7  24     2082.90     2419.91    742.83 o 
  -2   8  24     1811.23     1426.89    587.76 o 
   0   8  24     2405.57     1330.65    591.80 o 
  -7   1  25       63.25       57.06    355.99 o 
  -5   1  25       16.26       16.15    308.23 o 
  -3   1  25      120.46     -278.94    271.64 o 
  -1   1  25       59.78       -0.72    307.06 o 
   1   1  25      189.46      -54.27    289.76 o 
   3   1  25       70.43      105.99    331.77 o 
   5   1  25       46.03     -174.46    451.72 o 
  -6   2  25      155.95      289.52    405.84 o 
  -4   2  25      300.45      342.27    334.99 o 
  -2   2  25      320.46      376.04    325.49 o 
   0   2  25      487.32      497.37    421.00 o 
   2   2  25      664.00      456.11    351.41 o 
   4   2  25      373.61      168.23    473.53 o 
  -5   3  25      295.52      636.31    376.27 o 
  -3   3  25      818.93     1970.50    468.17 o 
  -1   3  25      503.31     1753.43    433.90 o 
   1   3  25     1328.65     2021.16    605.51 o 
   3   3  25      959.56     1138.23    652.66 o 
  -6   4  25      397.69      400.12    407.27 o 
  -4   4  25      747.53      865.70    412.69 o 
  -2   4  25     1167.43     1671.26    446.72 o 
   0   4  25      997.22     1600.60    556.30 o 
   2   4  25     1603.57     2213.47    664.57 o 
   4   4  25     1283.14     1437.66    591.50 o 
  -5   5  25      859.67      623.27    429.52 o 
  -3   5  25     1661.72     1068.20    562.32 o 
  -1   5  25     1335.26     1048.72    495.89 o 
   1   5  25     1589.20     1011.72    526.96 o 
   3   5  25     1697.48     1464.34    643.48 o 
  -4   6  25     1512.34     1708.65    646.99 o 
  -2   6  25     3113.67     2525.45    683.50 o 
   0   6  25     1864.01     1880.40    612.24 o 
   2   6  25     2616.61     2393.19    701.02 o 
  -1   7  25     3517.04     4394.27    846.92 o 
  -4   0  26       12.42      136.38    493.01 o 
  -2   0  26      718.41      156.25    473.34 o 
   0   0  26     1351.67     1186.94    557.64 o 
   2   0  26     2090.29     2965.79    747.68 o 
  -5   1  26        5.17      296.74    339.89 o 
  -3   1  26       58.23      -55.79    308.77 o 
  -1   1  26      806.85      663.07    360.28 o 
   1   1  26     1281.15     1218.72    423.77 o 
   3   1  26      940.84      791.45    411.65 o 
  -4   2  26       14.60      116.24    348.63 o 
  -2   2  26      524.44      512.47    369.21 o 
   0   2  26      784.90      551.49    348.79 o 
   2   2  26     1274.49      910.02    392.93 o 
  -5   3  26       89.44      209.63    325.48 o 
  -3   3  26      338.27      131.37    347.83 o 
  -1   3  26     1184.94     1260.46    429.27 o 
   1   3  26     1019.86      658.69    486.21 o 
   3   3  26     1117.97      843.33    505.03 o 
  -4   4  26      141.96     -192.50    331.15 o 
  -2   4  26      316.52      194.03    448.71 o 
   0   4  26      361.98      131.93    439.54 o 
   2   4  26      859.16      919.82    567.45 o 
  -3   5  26      116.41      253.21    429.42 o 
  -1   5  26      337.91      489.07    506.19 o 
   1   5  26      233.43       77.94    469.60 o 
  -3   1  27       36.93      362.53    356.98 o 
  -1   1  27        4.40      -45.96    293.59 o 
   1   1  27       15.55      129.25    337.70 o 
  -2   2  27       99.20       88.34    316.06 o 
   0   2  27       75.59      519.77    370.82 o 
  -1   3  27       82.62      363.80    344.18 o 
                                                 
